# Supplementary material for: The association of body mass index with functional dyspepsia is independent of psychological morbidity: A cross-sectional study
Source: PLoS One. 2021 Jan 26;16(1):e0245511. doi: 10.1371/journal.pone.0245511 (PMC7837482; doi:10.1371/journal.pone.0245511)
Supplement: S1 Data — (XLSX) [file pone.0245511.s004.xlsx]

## Sheet: FGIDsBMIPLOSOneData
ResearchID	Age	Gender	Bodyweight	Height	BMI_CPG	Waistcircumference	CentralObesity	Metabolic_Syndrome	Ethnicity	Edu_4lvl	IncomeUSD3	Smokingstatusanytobaccoproductsincludesmokedandsmokele	Drinkingstatus	Levelofphysicalactivities	FDRomeIII	IBSRomeIII	FunctionalDiarrhoeaRomeIII	FCRomeIII	FGIDsRomeIII	HADsYesNo	Ifeeltenseorwoundup	IstillenjoythethingsIusedtoenjoy	Igetasortoffrightenedfeelingasifsomethingawfulisabou	Icanlaughandseethefunnysideofthings	Worryingthoughtsgothroughmymind	Ifeelcheerful	Icansitateaseandfeelrelaxed	IfeelasifIamsloweddown	Igetasortoffrightenedfeelinglikebutterfliesinthesto	Ihavelostinterestinmyappearance	IfeelrestlessasIhavetobeonthemove	Ilookforwardwithenjoymenttothings	Igetsuddenfeelingsofpanic	IcanenjoyagoodbookorradioorTVprogram	Depression_SCORE	Anxiety_SCORE	Depression_NOorAB	Anxiety_NOorAB
1	35	1	92.8	163.5	4	98	1	0	1	4	3	0	0	2	0	1	1	0	1	0	99	99	99	99	99	99	99	99	99	99	99	99	99	99	693	693	99	99
2	28	2	72	163	3	90	1	0	3	4	2	0	2	2	0	0	1	0	1	0	99	99	99	99	99	99	99	99	99	99	99	99	99	99	693	693	99	99
3	25	2	75	150	4	90	1	0	1	3	1	0	0	3	0	0	1	0	1	1	1	2	2	0	0	1	2	1	1	0	1	2	1	0	6	8	1	2
4	19	2	44	156	1	69	0	0	1	3	1	0	0	1	0	0	1	0	1	1	1	2	2	0	1	1	2	1	1	1	2	2	1	0	7	10	1	2
5	29	1	70.9	156.5	4	95	1	0	1	4	3	0	0	2	0	1	1	0	1	1	1	0	1	0	1	0	2	2	1	1	0	0	1	0	3	7	1	1
6	20	2	65	161.4	3	84	1	0	1	3	1	0	0	9	0	0	1	0	1	1	1	0	0	0	0	0	0	1	1	0	0	0	1	0	1	3	1	1
7	32	2	64.8	153	4	83	1	0	1	3	2	0	0	3	0	0	1	0	1	1	1	0	0	0	0	1	1	1	1	0	0	0	0	0	2	3	1	1
8	30	2	70	150	4	98	1	0	1	3	2	0	0	3	0	0	1	0	1	1	1	0	1	0	0	0	1	1	1	1	1	0	1	0	2	6	1	1
9	28	2	108.3	163	4	110	1	0	1	3	1	0	0	1	0	0	1	0	1	1	1	0	0	0	0	1	0	2	1	1	1	0	0	0	4	3	1	1
10	24	1	74.5	158	4	97	1	0	1	3	1	0	0	2	0	0	1	0	1	1	0	0	0	0	0	1	1	2	2	0	2	0	2	0	3	7	1	1
11	27	1	132.2	177	4	132	1	0	1	2	1	0	0	3	1	0	1	0	1	0	99	99	99	99	99	99	99	99	99	99	99	99	99	99	693	693	99	99
12	29	1	88.9	168	4	92.5	1	0	1	3	1	1	0	1	1	0	1	0	1	1	1	2	1	0	0	1	2	1	2	2	1	1	1	2	9	8	2	2
13	25	1	65.2	168.4	2	80	0	0	1	3	1	1	0	9	0	0	0	0	0	0	99	99	99	99	99	99	99	99	99	99	99	99	99	99	693	693	99	99
14	24	2	50.4	152	2	76	0	0	1	3	2	0	0	9	0	0	0	0	0	0	99	99	99	99	99	99	99	99	99	99	99	99	99	99	693	693	99	99
15	30	2	69	151	4	87	0	0	1	3	2	0	0	1	0	0	0	0	0	0	99	99	99	99	99	99	99	99	99	99	99	99	99	99	693	693	99	99
16	27	2	76.1	151	4	83.5	1	0	1	3	1	0	0	1	0	0	0	0	0	0	99	99	99	99	99	99	99	99	99	99	99	99	99	99	693	693	99	99
17	48	2	60.2	150	3	73	0	0	1	4	2	0	0	3	0	0	0	0	0	0	99	99	99	99	99	99	99	99	99	99	99	99	99	99	693	693	99	99
18	34	1	80.9	173.5	3	95	1	0	1	2	1	0	0	3	0	0	0	0	0	0	99	99	99	99	99	99	99	99	99	99	99	99	99	99	693	693	99	99
19	37	1	101	159	4	107	1	0	1	3	1	1	0	9	0	0	0	0	0	0	99	99	99	99	99	99	99	99	99	99	99	99	99	99	693	693	99	99
20	25	2	46.8	150	2	64.5	0	0	2	4	2	0	0	2	0	0	0	0	0	0	99	99	99	99	99	99	99	99	99	99	99	99	99	99	693	693	99	99
21	30	2	45.2	154	2	71	0	0	1	3	2	0	0	3	0	0	0	0	0	0	99	99	99	99	99	99	99	99	99	99	99	99	99	99	693	693	99	99
22	36	2	80	155	4	101	1	0	1	3	2	0	0	1	0	0	0	0	0	0	99	99	99	99	99	99	99	99	99	99	99	99	99	99	693	693	99	99
23	25	2	67	145	4	122	1	0	1	2	1	0	0	9	0	0	0	0	0	0	99	99	99	99	99	99	99	99	99	99	99	99	99	99	693	693	99	99
24	33	2	49.5	150	2	71	0	0	1	3	2	0	0	2	0	0	0	0	0	0	99	99	99	99	99	99	99	99	99	99	99	99	99	99	693	693	99	99
25	28	2	56	170	2	79	0	0	1	3	2	0	0	9	0	0	0	0	0	0	99	99	99	99	99	99	99	99	99	99	99	99	99	99	693	693	99	99
26	46	2	58.4	146.7	3	81	1	0	1	4	3	0	0	1	0	0	0	0	0	0	99	99	99	99	99	99	99	99	99	99	99	99	99	99	693	693	99	99
27	40	2	49.2	157	2	70	0	0	1	2	1	0	0	1	0	0	0	0	0	0	99	99	99	99	99	99	99	99	99	99	99	99	99	99	693	693	99	99
28	28	2	52.8	159	2	76	0	0	3	3	2	0	2	3	0	0	0	0	0	0	99	99	99	99	99	99	99	99	99	99	99	99	99	99	693	693	99	99
29	46	2	77	158.5	4	84	1	0	1	2	2	0	0	2	0	0	0	0	0	0	99	99	99	99	99	99	99	99	99	99	99	99	99	99	693	693	99	99
30	28	2	57.2	169	2	81	1	0	1	3	2	0	0	3	0	0	0	0	0	0	99	99	99	99	99	99	99	99	99	99	99	99	99	99	693	693	99	99
31	19	2	47	162.4	1	73	0	0	1	3	1	0	0	2	0	0	0	0	0	0	99	99	99	99	99	99	99	99	99	99	99	99	99	99	693	693	99	99
32	32	2	67.6	157	3	91	1	0	1	3	2	0	0	9	0	0	0	0	0	0	99	99	99	99	99	99	99	99	99	99	99	99	99	99	693	693	99	99
33	19	2	57	154	3	74	0	0	1	3	1	0	0	2	0	0	0	0	0	0	99	99	99	99	99	99	99	99	99	99	99	99	99	99	693	693	99	99
34	35	2	91	156	4	103	1	0	1	2	1	0	0	1	0	0	0	0	0	0	99	99	99	99	99	99	99	99	99	99	99	99	99	99	693	693	99	99
35	24	2	55	151	3	82	1	0	1	3	1	0	0	1	0	0	0	0	0	0	99	99	99	99	99	99	99	99	99	99	99	99	99	99	693	693	99	99
36	23	2	56.7	155	3	76	0	0	1	3	1	0	0	9	0	0	0	0	0	0	99	99	99	99	99	99	99	99	99	99	99	99	99	99	693	693	99	99
37	28	2	103.9	157	4	107	1	0	1	3	1	0	0	2	0	0	0	0	0	0	99	99	99	99	99	99	99	99	99	99	99	99	99	99	693	693	99	99
38	53	2	82.4	157	4	101	1	1	1	4	3	0	0	3	0	0	0	0	0	0	99	99	99	99	99	99	99	99	99	99	99	99	99	99	693	693	99	99
39	23	2	41.4	154	1	63	0	0	1	3	1	0	0	3	0	0	0	0	0	0	99	99	99	99	99	99	99	99	99	99	99	99	99	99	693	693	99	99
40	44	2	57.4	150.5	3	73	0	0	1	3	2	0	0	1	0	0	0	0	0	0	99	99	99	99	99	99	99	99	99	99	99	99	99	99	693	693	99	99
41	29	2	104.9	171.5	4	112.5	1	0	3	4	3	0	0	2	0	0	0	0	0	0	99	99	99	99	99	99	99	99	99	99	99	99	99	99	693	693	99	99
42	25	2	53.7	153.5	2	75.5	0	0	1	4	2	0	0	2	0	0	0	0	0	0	99	99	99	99	99	99	99	99	99	99	99	99	99	99	693	693	99	99
43	77	2	62	147	4	95	1	1	1	0	1	0	0	1	0	0	0	0	0	0	99	99	99	99	99	99	99	99	99	99	99	99	99	99	693	693	99	99
44	28	2	90.2	158	4	98	1	0	1	3	2	0	0	1	0	0	0	0	0	0	99	99	99	99	99	99	99	99	99	99	99	99	99	99	693	693	99	99
45	37	2	82.4	152	4	87.5	1	0	1	2	1	0	0	1	0	0	0	0	0	0	99	99	99	99	99	99	99	99	99	99	99	99	99	99	693	693	99	99
46	45	2	49.9	152	2	68	0	0	1	4	2	0	0	9	0	0	0	0	0	0	99	99	99	99	99	99	99	99	99	99	99	99	99	99	693	693	99	99
47	37	2	65.9	154.5	4	83	1	0	1	3	2	0	0	2	0	0	0	0	0	0	99	99	99	99	99	99	99	99	99	99	99	99	99	99	693	693	99	99
48	40	2	67.1	151.5	4	85.5	1	0	1	2	1	0	0	1	0	0	0	0	0	0	99	99	99	99	99	99	99	99	99	99	99	99	99	99	693	693	99	99
49	34	2	85.8	161	4	115	1	0	1	3	2	0	0	2	0	0	0	0	0	0	99	99	99	99	99	99	99	99	99	99	99	99	99	99	693	693	99	99
50	41	2	48.3	155.5	2	67	0	0	1	2	2	0	0	1	0	0	0	0	0	0	99	99	99	99	99	99	99	99	99	99	99	99	99	99	693	693	99	99
51	32	2	62.2	155	3	74	0	0	1	4	2	0	0	1	0	0	0	0	0	0	99	99	99	99	99	99	99	99	99	99	99	99	99	99	693	693	99	99
52	34	2	71.8	158.5	4	95	1	1	1	3	2	0	0	1	0	0	0	0	0	0	99	99	99	99	99	99	99	99	99	99	99	99	99	99	693	693	99	99
53	31	2	67.8	154	4	91.8	1	0	1	3	1	0	0	1	0	0	0	0	0	0	99	99	99	99	99	99	99	99	99	99	99	99	99	99	693	693	99	99
54	43	2	87.3	153.5	4	106	1	0	1	3	1	0	0	2	0	0	0	0	0	0	99	99	99	99	99	99	99	99	99	99	99	99	99	99	693	693	99	99
55	65	2	44.4	135	3	89	1	0	1	2	1	0	0	1	0	0	0	0	0	0	99	99	99	99	99	99	99	99	99	99	99	99	99	99	693	693	99	99
56	25	2	57	158.5	2	83	1	0	1	3	2	0	0	1	0	0	0	0	0	0	99	99	99	99	99	99	99	99	99	99	99	99	99	99	693	693	99	99
57	26	2	51.5	169	1	73.2	0	0	3	3	2	0	0	2	0	0	0	0	0	0	99	99	99	99	99	99	99	99	99	99	99	99	99	99	693	693	99	99
58	54	2	65.9	153	4	82	1	0	1	2	2	0	0	2	0	0	0	0	0	0	99	99	99	99	99	99	99	99	99	99	99	99	99	99	693	693	99	99
59	55	2	86.4	155	4	102	1	1	1	0	1	0	0	1	0	0	0	0	0	0	99	99	99	99	99	99	99	99	99	99	99	99	99	99	693	693	99	99
60	38	2	58.9	147	3	85.5	1	0	1	2	1	0	0	2	0	0	0	0	0	0	99	99	99	99	99	99	99	99	99	99	99	99	99	99	693	693	99	99
61	37	2	61.4	151.5	3	85.6	1	0	1	3	2	0	0	1	0	0	0	0	0	0	99	99	99	99	99	99	99	99	99	99	99	99	99	99	693	693	99	99
62	24	2	89.7	162	4	101	1	0	1	3	1	0	0	2	0	0	0	0	0	0	99	99	99	99	99	99	99	99	99	99	99	99	99	99	693	693	99	99
63	46	2	84.9	158	4	103	1	0	1	2	1	0	0	2	0	0	0	0	0	0	99	99	99	99	99	99	99	99	99	99	99	99	99	99	693	693	99	99
64	25	2	64	163	3	84.3	1	0	1	3	1	0	0	2	0	0	0	0	0	0	99	99	99	99	99	99	99	99	99	99	99	99	99	99	693	693	99	99
65	23	2	58.1	161	2	72	0	0	1	3	1	0	0	1	0	0	0	0	0	0	99	99	99	99	99	99	99	99	99	99	99	99	99	99	693	693	99	99
66	20	2	42	156	1	61.8	0	0	3	3	1	0	0	3	0	0	0	0	0	0	99	99	99	99	99	99	99	99	99	99	99	99	99	99	693	693	99	99
67	24	2	49.2	150.8	2	73.5	0	0	1	3	1	0	0	1	0	0	0	0	0	0	99	99	99	99	99	99	99	99	99	99	99	99	99	99	693	693	99	99
68	54	2	106	154	4	104.8	1	0	3	2	1	0	0	1	0	0	0	0	0	0	99	99	99	99	99	99	99	99	99	99	99	99	99	99	693	693	99	99
69	18	2	65.6	145.8	4	83	1	0	1	3	1	0	0	1	0	0	0	0	0	0	99	99	99	99	99	99	99	99	99	99	99	99	99	99	693	693	99	99
70	30	2	89.6	170	4	86	1	1	1	3	1	0	0	2	0	0	0	0	0	0	99	99	99	99	99	99	99	99	99	99	99	99	99	99	693	693	99	99
71	38	2	66.4	157	3	85.5	1	0	1	2	1	0	0	1	0	0	0	0	0	0	99	99	99	99	99	99	99	99	99	99	99	99	99	99	693	693	99	99
72	32	2	58.3	154.5	3	84.5	1	0	1	3	1	0	0	1	0	0	0	0	0	0	99	99	99	99	99	99	99	99	99	99	99	99	99	99	693	693	99	99
73	32	2	71.7	151	4	85.7	1	0	1	2	1	1	0	2	0	0	0	0	0	0	99	99	99	99	99	99	99	99	99	99	99	99	99	99	693	693	99	99
74	24	2	71.5	148	4	84	1	0	1	3	1	0	0	1	0	0	0	0	0	0	99	99	99	99	99	99	99	99	99	99	99	99	99	99	693	693	99	99
75	25	2	50.2	160	2	65.5	0	0	1	3	1	0	0	1	0	0	0	0	0	0	99	99	99	99	99	99	99	99	99	99	99	99	99	99	693	693	99	99
76	25	2	42.8	155	1	61	0	0	1	3	1	0	0	1	0	0	0	0	0	0	99	99	99	99	99	99	99	99	99	99	99	99	99	99	693	693	99	99
77	29	2	75.7	152	4	91	1	0	1	3	2	0	0	1	0	0	0	0	0	0	99	99	99	99	99	99	99	99	99	99	99	99	99	99	693	693	99	99
78	31	2	72.8	169.5	3	79	0	0	1	4	3	0	0	2	0	0	0	0	0	0	99	99	99	99	99	99	99	99	99	99	99	99	99	99	693	693	99	99
79	32	2	60.1	157.5	3	74.8	0	0	1	2	1	0	0	2	0	0	0	0	0	0	99	99	99	99	99	99	99	99	99	99	99	99	99	99	693	693	99	99
80	32	2	75	160	4	96.5	1	0	3	4	2	0	0	1	0	0	0	0	0	0	99	99	99	99	99	99	99	99	99	99	99	99	99	99	693	693	99	99
81	26	2	54.9	154.5	2	67	0	0	1	3	1	0	0	1	0	0	0	0	0	0	99	99	99	99	99	99	99	99	99	99	99	99	99	99	693	693	99	99
82	29	2	79	158.5	4	92.1	1	0	1	4	2	0	0	2	0	0	0	0	0	0	99	99	99	99	99	99	99	99	99	99	99	99	99	99	693	693	99	99
83	36	2	68.7	145.5	4	88.5	1	0	1	2	1	0	0	3	0	0	0	0	0	0	99	99	99	99	99	99	99	99	99	99	99	99	99	99	693	693	99	99
84	32	2	76	156	4	88.2	1	0	1	3	2	0	0	1	0	0	0	0	0	0	99	99	99	99	99	99	99	99	99	99	99	99	99	99	693	693	99	99
85	65	2	71.8	144.3	4	99	1	1	1	1	1	0	0	1	0	0	0	0	0	0	99	99	99	99	99	99	99	99	99	99	99	99	99	99	693	693	99	99
86	53	2	87.6	149	4	105	1	1	1	2	1	0	0	2	0	0	0	0	0	0	99	99	99	99	99	99	99	99	99	99	99	99	99	99	693	693	99	99
87	28	2	75.2	157.5	4	86.5	1	0	1	3	2	0	0	1	0	0	0	0	0	0	99	99	99	99	99	99	99	99	99	99	99	99	99	99	693	693	99	99
88	36	2	84.7	153	4	95	1	0	1	2	1	0	0	3	0	0	0	0	0	0	99	99	99	99	99	99	99	99	99	99	99	99	99	99	693	693	99	99
89	49	2	49.5	151.5	2	74.2	0	0	1	3	2	0	0	1	0	0	0	0	0	0	99	99	99	99	99	99	99	99	99	99	99	99	99	99	693	693	99	99
90	40	2	67.5	147.5	4	94.5	1	1	1	3	2	0	0	1	0	0	0	0	0	0	99	99	99	99	99	99	99	99	99	99	99	99	99	99	693	693	99	99
91	55	2	49.1	145.3	3	78.2	0	0	1	2	3	0	0	9	0	0	0	0	0	0	99	99	99	99	99	99	99	99	99	99	99	99	99	99	693	693	99	99
92	25	2	50.7	156.5	2	65	0	0	1	3	1	0	0	2	0	0	0	0	0	0	99	99	99	99	99	99	99	99	99	99	99	99	99	99	693	693	99	99
93	36	2	64.2	157	3	78	0	0	1	3	1	0	0	2	0	0	0	0	0	0	99	99	99	99	99	99	99	99	99	99	99	99	99	99	693	693	99	99
94	29	2	54	163	2	80	1	0	2	4	2	0	0	9	0	0	0	0	0	0	99	99	99	99	99	99	99	99	99	99	99	99	99	99	693	693	99	99
95	41	2	68.3	153.5	4	96.8	1	0	1	2	1	0	0	2	0	0	0	0	0	0	99	99	99	99	99	99	99	99	99	99	99	99	99	99	693	693	99	99
96	27	2	49.2	151.5	2	74	0	0	1	3	2	0	0	3	0	0	0	0	0	0	99	99	99	99	99	99	99	99	99	99	99	99	99	99	693	693	99	99
97	45	2	82.8	167	4	98.5	1	0	1	3	2	0	0	2	0	0	0	0	0	0	99	99	99	99	99	99	99	99	99	99	99	99	99	99	693	693	99	99
98	51	2	57	153.5	3	69.4	0	0	1	3	3	0	0	2	0	0	0	0	0	0	99	99	99	99	99	99	99	99	99	99	99	99	99	99	693	693	99	99
99	39	2	75.6	165	4	86	1	0	1	2	2	0	0	1	0	0	0	0	0	0	99	99	99	99	99	99	99	99	99	99	99	99	99	99	693	693	99	99
100	19	2	55	157.3	2	75.4	0	0	3	3	1	0	0	2	0	0	0	0	0	0	99	99	99	99	99	99	99	99	99	99	99	99	99	99	693	693	99	99
101	47	2	67.5	159	3	87	1	1	1	3	3	0	0	1	0	0	0	0	0	0	99	99	99	99	99	99	99	99	99	99	99	99	99	99	693	693	99	99
102	37	2	44.1	152	2	73.9	0	0	1	4	3	0	0	1	0	0	0	0	0	0	99	99	99	99	99	99	99	99	99	99	99	99	99	99	693	693	99	99
103	44	2	63.7	150	4	82.8	1	0	1	3	2	0	0	1	0	0	0	0	0	0	99	99	99	99	99	99	99	99	99	99	99	99	99	99	693	693	99	99
104	24	2	49.3	148	2	75.3	0	0	1	3	1	0	0	1	0	0	0	0	0	0	99	99	99	99	99	99	99	99	99	99	99	99	99	99	693	693	99	99
105	34	2	48.2	150.5	2	70	0	0	1	4	3	0	0	1	0	0	0	0	0	0	99	99	99	99	99	99	99	99	99	99	99	99	99	99	693	693	99	99
106	56	2	54.9	152.8	3	73.8	0	0	1	3	1	0	0	9	0	0	0	0	0	0	99	99	99	99	99	99	99	99	99	99	99	99	99	99	693	693	99	99
107	38	2	57.5	150	3	76	0	0	1	2	2	0	0	3	0	0	0	0	0	0	99	99	99	99	99	99	99	99	99	99	99	99	99	99	693	693	99	99
108	42	2	92	150	4	107	1	0	1	3	2	0	0	2	0	0	0	0	0	0	99	99	99	99	99	99	99	99	99	99	99	99	99	99	693	693	99	99
109	20	2	67.6	161	3	83.8	1	0	1	3	1	0	0	2	0	0	0	0	0	0	99	99	99	99	99	99	99	99	99	99	99	99	99	99	693	693	99	99
110	57	2	82.3	160.5	4	93	1	1	1	2	2	0	0	2	0	0	0	0	0	0	99	99	99	99	99	99	99	99	99	99	99	99	99	99	693	693	99	99
111	27	2	64.7	152.8	4	81	1	0	1	3	2	0	0	1	0	0	0	0	0	0	99	99	99	99	99	99	99	99	99	99	99	99	99	99	693	693	99	99
112	36	2	72.1	158.8	4	94	1	0	1	3	2	0	0	2	0	0	0	0	0	0	99	99	99	99	99	99	99	99	99	99	99	99	99	99	693	693	99	99
113	31	2	50.9	149.5	2	70.2	0	0	1	4	2	0	0	2	0	0	0	0	0	0	99	99	99	99	99	99	99	99	99	99	99	99	99	99	693	693	99	99
114	25	2	54.6	159.3	2	72.8	0	0	2	4	2	0	0	2	0	0	0	0	0	0	99	99	99	99	99	99	99	99	99	99	99	99	99	99	693	693	99	99
115	41	2	81.5	157.5	4	88.5	1	1	1	2	1	0	0	1	0	0	0	0	0	0	99	99	99	99	99	99	99	99	99	99	99	99	99	99	693	693	99	99
116	34	2	58.3	153	3	91	1	0	1	4	2	0	0	1	0	0	0	0	0	0	99	99	99	99	99	99	99	99	99	99	99	99	99	99	693	693	99	99
117	25	2	41.7	150	2	66.5	0	0	1	3	1	0	0	1	0	0	0	0	0	0	99	99	99	99	99	99	99	99	99	99	99	99	99	99	693	693	99	99
118	33	2	48.7	153	2	65	0	0	1	2	1	0	0	2	0	0	0	0	0	0	99	99	99	99	99	99	99	99	99	99	99	99	99	99	693	693	99	99
119	21	2	53.6	156	2	70.3	0	0	1	3	1	0	0	9	0	0	0	0	0	0	99	99	99	99	99	99	99	99	99	99	99	99	99	99	693	693	99	99
120	30	2	61.8	157	3	80.2	1	0	1	3	2	0	0	3	0	0	0	0	0	0	99	99	99	99	99	99	99	99	99	99	99	99	99	99	693	693	99	99
121	18	2	58.7	148.8	3	77	0	0	1	3	1	0	0	2	0	0	0	0	0	0	99	99	99	99	99	99	99	99	99	99	99	99	99	99	693	693	99	99
122	20	2	63.6	151.5	4	84	1	0	1	3	1	0	0	1	0	0	0	0	0	0	99	99	99	99	99	99	99	99	99	99	99	99	99	99	693	693	99	99
123	36	2	77.8	164	4	88	1	0	1	3	2	0	0	2	0	0	0	0	0	0	99	99	99	99	99	99	99	99	99	99	99	99	99	99	693	693	99	99
124	37	2	82.9	153.5	4	91.4	1	1	1	3	2	1	0	1	0	0	0	0	0	0	99	99	99	99	99	99	99	99	99	99	99	99	99	99	693	693	99	99
125	51	2	51.3	142.8	3	73	0	0	1	2	1	0	0	2	0	0	0	0	0	0	99	99	99	99	99	99	99	99	99	99	99	99	99	99	693	693	99	99
126	28	2	58	159	2	86.6	1	0	1	3	2	0	0	1	0	0	0	0	0	0	99	99	99	99	99	99	99	99	99	99	99	99	99	99	693	693	99	99
127	28	2	58.1	159.8	2	78.5	0	0	2	4	2	0	2	2	0	0	0	0	0	0	99	99	99	99	99	99	99	99	99	99	99	99	99	99	693	693	99	99
128	24	2	66	155	3	88.8	1	0	1	3	1	0	0	2	0	0	0	0	0	0	99	99	99	99	99	99	99	99	99	99	99	99	99	99	693	693	99	99
129	18	2	59.3	146.8	4	73.4	0	0	1	3	1	0	0	2	0	0	0	0	0	0	99	99	99	99	99	99	99	99	99	99	99	99	99	99	693	693	99	99
130	32	2	47.9	152.3	2	66	0	0	1	3	2	0	0	1	0	0	0	0	0	0	99	99	99	99	99	99	99	99	99	99	99	99	99	99	693	693	99	99
131	36	2	68.5	161.8	3	91.5	1	0	1	2	1	0	0	1	0	0	0	0	0	0	99	99	99	99	99	99	99	99	99	99	99	99	99	99	693	693	99	99
132	19	2	58.7	151	3	86.8	1	0	1	2	1	0	0	1	0	0	0	0	0	0	99	99	99	99	99	99	99	99	99	99	99	99	99	99	693	693	99	99
133	47	2	76	157	4	89.5	1	0	1	3	2	0	0	1	0	0	0	0	0	0	99	99	99	99	99	99	99	99	99	99	99	99	99	99	693	693	99	99
134	27	2	54.3	155.8	2	71.5	0	0	1	3	1	0	0	2	0	0	0	0	0	0	99	99	99	99	99	99	99	99	99	99	99	99	99	99	693	693	99	99
135	48	2	53.1	153.3	2	73.2	0	0	1	3	2	0	0	1	0	0	0	0	0	0	99	99	99	99	99	99	99	99	99	99	99	99	99	99	693	693	99	99
136	18	2	64.1	165	3	90	1	0	3	3	1	0	0	1	0	0	0	0	0	0	99	99	99	99	99	99	99	99	99	99	99	99	99	99	693	693	99	99
137	36	2	91.8	158	4	105	1	0	1	2	1	0	0	2	0	0	0	0	0	0	99	99	99	99	99	99	99	99	99	99	99	99	99	99	693	693	99	99
138	29	2	42.3	150	2	61	0	0	2	4	3	0	2	2	0	0	0	0	0	0	99	99	99	99	99	99	99	99	99	99	99	99	99	99	693	693	99	99
139	43	2	54.1	151	3	74.9	0	0	1	2	2	0	0	1	0	0	0	0	0	0	99	99	99	99	99	99	99	99	99	99	99	99	99	99	693	693	99	99
140	33	2	59.2	152	3	82.9	1	0	1	3	2	0	0	1	0	0	0	0	0	0	99	99	99	99	99	99	99	99	99	99	99	99	99	99	693	693	99	99
141	33	2	55.4	159	2	71	0	0	1	3	2	0	0	1	0	0	0	0	0	0	99	99	99	99	99	99	99	99	99	99	99	99	99	99	693	693	99	99
142	25	2	71	158	4	88	1	0	1	3	1	0	0	1	0	0	0	0	0	0	99	99	99	99	99	99	99	99	99	99	99	99	99	99	693	693	99	99
143	43	2	85.1	148.8	4	97.5	1	1	1	3	2	0	0	1	0	0	0	0	0	0	99	99	99	99	99	99	99	99	99	99	99	99	99	99	693	693	99	99
144	52	2	67.1	147.5	4	90.6	1	0	1	2	1	0	0	2	0	0	0	0	0	0	99	99	99	99	99	99	99	99	99	99	99	99	99	99	693	693	99	99
145	29	2	76.2	154	4	86.4	1	0	1	2	1	0	0	1	0	0	0	0	0	0	99	99	99	99	99	99	99	99	99	99	99	99	99	99	693	693	99	99
146	19	2	107.4	168.3	4	116.3	1	0	3	3	1	0	0	2	0	0	0	0	0	0	99	99	99	99	99	99	99	99	99	99	99	99	99	99	693	693	99	99
147	22	2	50.3	160	2	68	0	0	1	3	1	0	0	1	0	0	0	0	0	0	99	99	99	99	99	99	99	99	99	99	99	99	99	99	693	693	99	99
148	28	2	49	158	2	64.4	0	0	1	3	2	0	0	1	0	0	0	0	0	0	99	99	99	99	99	99	99	99	99	99	99	99	99	99	693	693	99	99
149	25	2	47.2	150.8	2	64.4	0	0	1	3	2	0	0	9	0	0	0	0	0	0	99	99	99	99	99	99	99	99	99	99	99	99	99	99	693	693	99	99
150	40	2	76.9	157	4	82	1	0	1	3	2	0	0	2	0	0	0	0	0	0	99	99	99	99	99	99	99	99	99	99	99	99	99	99	693	693	99	99
151	33	2	95.2	157	4	105.5	1	0	1	4	3	0	0	2	0	0	0	0	0	0	99	99	99	99	99	99	99	99	99	99	99	99	99	99	693	693	99	99
152	32	2	37	145.5	1	65.8	0	0	1	3	2	0	0	2	0	0	0	0	0	0	99	99	99	99	99	99	99	99	99	99	99	99	99	99	693	693	99	99
153	25	2	58.8	161.8	2	80.5	1	0	3	4	2	0	0	3	0	0	0	0	0	0	99	99	99	99	99	99	99	99	99	99	99	99	99	99	693	693	99	99
154	43	2	58.8	159	3	75	0	0	1	4	3	0	0	2	0	0	0	0	0	0	99	99	99	99	99	99	99	99	99	99	99	99	99	99	693	693	99	99
155	41	2	57.8	156.3	3	74	0	0	1	3	1	0	0	1	0	0	0	0	0	0	99	99	99	99	99	99	99	99	99	99	99	99	99	99	693	693	99	99
156	47	2	57.6	154	3	71.8	0	0	1	3	2	0	0	1	0	0	0	0	0	0	99	99	99	99	99	99	99	99	99	99	99	99	99	99	693	693	99	99
157	31	2	70	160	3	83.5	1	0	1	3	2	0	0	1	0	0	0	0	0	0	99	99	99	99	99	99	99	99	99	99	99	99	99	99	693	693	99	99
158	32	2	101.3	162	4	108	1	0	1	4	2	0	0	2	0	0	0	0	0	0	99	99	99	99	99	99	99	99	99	99	99	99	99	99	693	693	99	99
159	37	2	66.8	151	4	81.3	1	0	1	2	1	0	0	1	0	0	0	0	0	0	99	99	99	99	99	99	99	99	99	99	99	99	99	99	693	693	99	99
160	34	2	65.6	152	4	91.5	1	1	1	4	1	0	0	1	0	0	0	0	0	0	99	99	99	99	99	99	99	99	99	99	99	99	99	99	693	693	99	99
161	34	2	46.7	153	2	66	0	0	1	3	2	0	0	1	0	0	0	0	0	0	99	99	99	99	99	99	99	99	99	99	99	99	99	99	693	693	99	99
162	29	2	57.6	154.5	3	78	0	0	1	3	2	0	0	9	0	0	0	0	0	0	99	99	99	99	99	99	99	99	99	99	99	99	99	99	693	693	99	99
163	37	2	60	154	3	90	1	0	3	4	2	0	0	1	0	0	0	0	0	0	99	99	99	99	99	99	99	99	99	99	99	99	99	99	693	693	99	99
164	19	2	60.8	154.2	3	80	1	0	1	3	1	0	0	9	0	0	0	0	0	0	99	99	99	99	99	99	99	99	99	99	99	99	99	99	693	693	99	99
165	33	1	76	175	3	86	0	0	1	4	3	1	0	2	0	0	0	0	0	0	99	99	99	99	99	99	99	99	99	99	99	99	99	99	693	693	99	99
166	24	1	45.9	158	1	63	0	0	1	2	1	0	0	1	0	0	0	0	0	0	99	99	99	99	99	99	99	99	99	99	99	99	99	99	693	693	99	99
167	31	1	62.1	165	2	88.5	0	0	1	4	2	1	0	1	0	0	0	0	0	0	99	99	99	99	99	99	99	99	99	99	99	99	99	99	693	693	99	99
168	35	1	85.3	167	4	92.5	1	0	1	3	2	1	0	3	0	0	0	0	0	0	99	99	99	99	99	99	99	99	99	99	99	99	99	99	693	693	99	99
169	26	1	84.8	168	4	88	0	0	1	4	2	0	0	3	0	0	0	0	0	0	99	99	99	99	99	99	99	99	99	99	99	99	99	99	693	693	99	99
170	33	1	90.6	171.5	4	110	1	0	1	4	2	0	0	2	0	0	0	0	0	0	99	99	99	99	99	99	99	99	99	99	99	99	99	99	693	693	99	99
171	35	1	81.6	181	3	87	0	0	1	2	1	0	0	9	0	0	0	0	0	0	99	99	99	99	99	99	99	99	99	99	99	99	99	99	693	693	99	99
172	31	1	73.3	161.1	4	90.5	1	0	1	3	3	1	0	2	0	0	0	0	0	0	99	99	99	99	99	99	99	99	99	99	99	99	99	99	693	693	99	99
173	26	1	52.8	159.5	2	74	0	0	1	3	1	0	0	2	0	0	0	0	0	0	99	99	99	99	99	99	99	99	99	99	99	99	99	99	693	693	99	99
174	28	1	72	178	2	82.5	0	0	1	3	2	0	0	3	0	0	0	0	0	0	99	99	99	99	99	99	99	99	99	99	99	99	99	99	693	693	99	99
175	32	1	98.8	166	4	108	1	0	1	4	1	0	0	2	0	0	0	0	0	0	99	99	99	99	99	99	99	99	99	99	99	99	99	99	693	693	99	99
176	25	1	60.8	180.5	2	70	0	0	2	4	2	0	2	2	0	0	0	0	0	0	99	99	99	99	99	99	99	99	99	99	99	99	99	99	693	693	99	99
177	31	1	91.9	179	4	102	1	0	1	3	2	0	0	2	0	0	0	0	0	0	99	99	99	99	99	99	99	99	99	99	99	99	99	99	693	693	99	99
178	39	1	61.2	166.5	2	79	0	0	1	2	2	2	0	3	0	0	0	0	0	0	99	99	99	99	99	99	99	99	99	99	99	99	99	99	693	693	99	99
179	38	1	81	165.5	4	102	1	0	1	2	1	0	0	1	0	0	0	0	0	0	99	99	99	99	99	99	99	99	99	99	99	99	99	99	693	693	99	99
180	46	1	60.2	171	2	76	0	0	1	3	2	1	0	1	0	0	0	0	0	0	99	99	99	99	99	99	99	99	99	99	99	99	99	99	693	693	99	99
181	31	1	83	163	4	102.5	1	0	1	3	2	0	0	2	0	0	0	0	0	0	99	99	99	99	99	99	99	99	99	99	99	99	99	99	693	693	99	99
182	38	1	63.2	151.5	4	89	0	0	1	2	1	2	0	1	0	0	0	0	0	0	99	99	99	99	99	99	99	99	99	99	99	99	99	99	693	693	99	99
183	60	1	67.2	170	3	90	1	0	1	3	1	1	0	2	0	0	0	0	0	0	99	99	99	99	99	99	99	99	99	99	99	99	99	99	693	693	99	99
184	37	1	55.7	170	2	79	0	0	1	3	2	1	0	3	0	0	0	0	0	0	99	99	99	99	99	99	99	99	99	99	99	99	99	99	693	693	99	99
185	47	1	70.6	162	3	92.3	1	0	1	2	1	0	0	9	0	0	0	0	0	0	99	99	99	99	99	99	99	99	99	99	99	99	99	99	693	693	99	99
186	28	1	59.5	167	2	74.5	0	0	1	3	1	0	0	1	0	0	0	0	0	0	99	99	99	99	99	99	99	99	99	99	99	99	99	99	693	693	99	99
187	32	1	85.4	164	4	97.5	1	0	1	2	1	1	0	1	0	0	0	0	0	0	99	99	99	99	99	99	99	99	99	99	99	99	99	99	693	693	99	99
188	23	1	82.9	170	4	93	1	0	1	3	1	0	0	2	0	0	0	0	0	0	99	99	99	99	99	99	99	99	99	99	99	99	99	99	693	693	99	99
189	52	1	65.6	155.5	3	86	0	0	1	2	1	0	0	2	0	0	0	0	0	0	99	99	99	99	99	99	99	99	99	99	99	99	99	99	693	693	99	99
190	32	1	67.8	173	2	81.6	0	0	3	4	3	0	0	9	0	0	0	0	0	0	99	99	99	99	99	99	99	99	99	99	99	99	99	99	693	693	99	99
191	32	1	76	172	3	84.8	0	0	1	4	3	1	0	3	0	0	0	0	0	0	99	99	99	99	99	99	99	99	99	99	99	99	99	99	693	693	99	99
192	39	1	66.7	171.5	2	84	0	0	1	4	3	0	0	2	0	0	0	0	0	0	99	99	99	99	99	99	99	99	99	99	99	99	99	99	693	693	99	99
193	34	1	84.6	173	4	97.5	1	0	1	4	1	0	0	2	0	0	0	0	0	0	99	99	99	99	99	99	99	99	99	99	99	99	99	99	693	693	99	99
194	30	1	83.5	161	4	99	1	0	1	3	2	0	0	2	0	0	0	0	0	0	99	99	99	99	99	99	99	99	99	99	99	99	99	99	693	693	99	99
195	27	1	93.5	174.5	4	105.5	1	0	1	2	1	1	0	2	0	0	0	0	0	0	99	99	99	99	99	99	99	99	99	99	99	99	99	99	693	693	99	99
196	33	1	64.7	167	3	79.2	0	0	1	2	1	1	0	2	0	0	0	0	0	0	99	99	99	99	99	99	99	99	99	99	99	99	99	99	693	693	99	99
197	31	1	73	164	3	85.5	0	0	1	2	1	1	0	1	0	0	0	0	0	0	99	99	99	99	99	99	99	99	99	99	99	99	99	99	693	693	99	99
198	41	1	75.8	164	4	91.5	1	0	1	2	2	1	0	1	0	0	0	0	0	0	99	99	99	99	99	99	99	99	99	99	99	99	99	99	693	693	99	99
199	36	1	98	160	4	115	1	0	1	3	1	0	0	1	0	0	0	0	0	0	99	99	99	99	99	99	99	99	99	99	99	99	99	99	693	693	99	99
200	40	1	70.1	163	3	92.9	1	0	2	4	3	0	0	2	0	0	0	0	0	0	99	99	99	99	99	99	99	99	99	99	99	99	99	99	693	693	99	99
201	29	1	86.9	158.5	4	102.5	1	0	1	2	1	0	0	3	0	0	0	0	0	0	99	99	99	99	99	99	99	99	99	99	99	99	99	99	693	693	99	99
202	34	1	59.9	166	2	77.4	0	0	3	4	2	0	0	2	0	0	0	0	0	0	99	99	99	99	99	99	99	99	99	99	99	99	99	99	693	693	99	99
203	38	1	87	171	4	99.2	1	0	1	3	2	1	0	1	0	0	0	0	0	0	99	99	99	99	99	99	99	99	99	99	99	99	99	99	693	693	99	99
204	34	1	71.2	159	4	86.8	0	0	1	4	2	0	0	2	0	0	0	0	0	0	99	99	99	99	99	99	99	99	99	99	99	99	99	99	693	693	99	99
205	50	1	71.3	160	4	90	1	0	1	2	2	2	0	1	0	0	0	0	0	0	99	99	99	99	99	99	99	99	99	99	99	99	99	99	693	693	99	99
206	33	1	78.4	171.5	3	95.8	1	0	1	3	1	0	0	2	0	0	0	0	0	0	99	99	99	99	99	99	99	99	99	99	99	99	99	99	693	693	99	99
207	27	1	46	164	1	67.2	0	0	1	4	2	0	0	2	0	0	0	0	0	0	99	99	99	99	99	99	99	99	99	99	99	99	99	99	693	693	99	99
208	72	1	76.6	156	4	101.5	1	1	1	2	1	1	1	1	0	0	0	0	0	0	99	99	99	99	99	99	99	99	99	99	99	99	99	99	693	693	99	99
209	47	1	73.9	175.5	3	93.8	1	0	1	2	1	1	0	9	0	0	0	0	0	0	99	99	99	99	99	99	99	99	99	99	99	99	99	99	693	693	99	99
210	32	1	50	156	2	75.2	0	0	1	3	2	0	0	1	0	0	0	0	0	0	99	99	99	99	99	99	99	99	99	99	99	99	99	99	693	693	99	99
211	25	1	94.9	174	4	94.4	1	0	1	3	1	0	0	3	0	0	0	0	0	0	99	99	99	99	99	99	99	99	99	99	99	99	99	99	693	693	99	99
212	35	1	83.2	167	4	98.3	1	0	1	2	1	2	0	1	0	0	0	0	0	0	99	99	99	99	99	99	99	99	99	99	99	99	99	99	693	693	99	99
213	37	1	67.4	161	3	88.3	0	0	3	4	3	1	2	1	0	0	0	0	0	0	99	99	99	99	99	99	99	99	99	99	99	99	99	99	693	693	99	99
214	37	1	63.6	146.5	4	98.9	1	0	1	2	1	2	0	1	0	0	0	0	0	0	99	99	99	99	99	99	99	99	99	99	99	99	99	99	693	693	99	99
215	39	1	96.8	167.5	4	110	1	0	1	2	1	1	0	9	0	0	0	0	0	0	99	99	99	99	99	99	99	99	99	99	99	99	99	99	693	693	99	99
216	31	1	72.5	156.3	4	95.5	1	0	1	3	2	0	0	1	0	0	0	0	0	0	99	99	99	99	99	99	99	99	99	99	99	99	99	99	693	693	99	99
217	27	1	96.7	173	4	110	1	0	1	2	1	2	0	3	0	0	0	0	0	0	99	99	99	99	99	99	99	99	99	99	99	99	99	99	693	693	99	99
218	38	1	54.9	161.5	2	74	0	0	1	4	2	2	0	2	0	0	0	0	0	0	99	99	99	99	99	99	99	99	99	99	99	99	99	99	693	693	99	99
219	46	1	91.1	164	4	108.2	1	0	1	3	2	2	0	1	0	0	0	0	0	0	99	99	99	99	99	99	99	99	99	99	99	99	99	99	693	693	99	99
220	42	1	78.3	172.8	3	88	0	0	1	4	2	1	0	1	0	0	0	0	0	0	99	99	99	99	99	99	99	99	99	99	99	99	99	99	693	693	99	99
221	25	1	67.6	176.3	2	80.4	0	0	1	2	1	2	2	1	0	0	0	0	0	0	99	99	99	99	99	99	99	99	99	99	99	99	99	99	693	693	99	99
222	31	1	61.8	161	3	87.4	0	0	1	2	1	0	0	1	0	0	0	0	0	0	99	99	99	99	99	99	99	99	99	99	99	99	99	99	693	693	99	99
223	32	1	74	175	3	88	0	0	1	4	3	1	0	3	0	0	0	0	0	0	99	99	99	99	99	99	99	99	99	99	99	99	99	99	693	693	99	99
224	46	1	78	160.8	4	97	1	0	1	2	2	0	0	2	0	0	0	0	0	0	99	99	99	99	99	99	99	99	99	99	99	99	99	99	693	693	99	99
225	41	1	65.4	162	3	85.8	0	0	1	2	1	2	0	1	0	0	0	0	0	0	99	99	99	99	99	99	99	99	99	99	99	99	99	99	693	693	99	99
226	34	1	67.2	158	3	84.3	0	0	1	4	2	0	0	1	0	0	0	0	0	0	99	99	99	99	99	99	99	99	99	99	99	99	99	99	693	693	99	99
227	34	1	66.2	165.5	3	88.5	0	0	1	2	1	2	0	1	0	0	0	0	0	0	99	99	99	99	99	99	99	99	99	99	99	99	99	99	693	693	99	99
228	44	1	88	168	4	100.5	1	0	1	3	1	1	1	1	0	0	0	0	0	0	99	99	99	99	99	99	99	99	99	99	99	99	99	99	693	693	99	99
229	35	1	66.2	172.5	2	86	0	0	1	4	1	1	0	2	0	0	0	0	0	0	99	99	99	99	99	99	99	99	99	99	99	99	99	99	693	693	99	99
230	33	1	45.6	162.3	1	65.4	0	0	1	2	1	1	0	3	0	0	0	0	0	0	99	99	99	99	99	99	99	99	99	99	99	99	99	99	693	693	99	99
231	38	1	97.5	171	4	109.2	1	0	1	3	2	1	0	1	0	0	0	0	0	0	99	99	99	99	99	99	99	99	99	99	99	99	99	99	693	693	99	99
232	25	1	60.7	163.5	2	82	0	0	1	2	1	2	0	1	0	0	0	0	0	0	99	99	99	99	99	99	99	99	99	99	99	99	99	99	693	693	99	99
233	45	1	81.8	166.3	4	94.9	1	1	3	2	3	0	0	1	0	0	0	0	0	0	99	99	99	99	99	99	99	99	99	99	99	99	99	99	693	693	99	99
234	33	1	81.1	170	4	98	1	0	1	3	1	0	0	1	0	0	0	0	0	0	99	99	99	99	99	99	99	99	99	99	99	99	99	99	693	693	99	99
235	27	1	62	172	2	77	0	0	1	3	1	2	0	1	0	0	0	0	0	0	99	99	99	99	99	99	99	99	99	99	99	99	99	99	693	693	99	99
236	38	1	68	168.5	3	87	0	0	1	3	2	1	0	1	0	0	0	0	0	0	99	99	99	99	99	99	99	99	99	99	99	99	99	99	693	693	99	99
237	34	1	71.2	162	3	87.8	0	0	1	4	2	0	0	1	0	0	0	0	0	0	99	99	99	99	99	99	99	99	99	99	99	99	99	99	693	693	99	99
238	32	1	64	170	2	97	1	0	3	4	2	0	0	1	0	0	0	0	0	0	99	99	99	99	99	99	99	99	99	99	99	99	99	99	693	693	99	99
239	28	1	94.6	178.8	4	94.2	1	0	1	4	3	0	2	3	0	0	0	0	0	0	99	99	99	99	99	99	99	99	99	99	99	99	99	99	693	693	99	99
240	33	1	71	169.8	3	85.8	0	0	1	3	2	0	0	1	0	0	0	0	0	0	99	99	99	99	99	99	99	99	99	99	99	99	99	99	693	693	99	99
241	73	1	54.5	140	4	89.8	0	0	1	2	1	0	0	1	0	0	0	0	0	0	99	99	99	99	99	99	99	99	99	99	99	99	99	99	693	693	99	99
242	36	1	72.8	162.5	4	80	0	0	2	4	3	0	2	2	0	0	0	0	0	0	99	99	99	99	99	99	99	99	99	99	99	99	99	99	693	693	99	99
243	33	1	108	180	4	109.2	1	0	1	4	3	0	0	1	0	0	0	0	0	0	99	99	99	99	99	99	99	99	99	99	99	99	99	99	693	693	99	99
244	41	1	75.8	157	4	95	1	1	1	3	2	0	0	2	0	0	0	0	0	0	99	99	99	99	99	99	99	99	99	99	99	99	99	99	693	693	99	99
245	35	1	80.2	161.3	4	90.5	1	0	1	2	1	2	0	1	0	0	0	0	0	0	99	99	99	99	99	99	99	99	99	99	99	99	99	99	693	693	99	99
246	33	1	106.3	167	4	104.2	1	0	1	2	1	2	0	1	0	0	0	0	0	0	99	99	99	99	99	99	99	99	99	99	99	99	99	99	693	693	99	99
247	40	1	66.8	170.5	2	93	1	1	3	1	1	1	2	1	0	0	0	0	0	0	99	99	99	99	99	99	99	99	99	99	99	99	99	99	693	693	99	99
248	38	1	72.2	174	3	90.5	1	0	1	2	1	0	0	2	0	0	0	0	0	0	99	99	99	99	99	99	99	99	99	99	99	99	99	99	693	693	99	99
249	33	1	84.8	168.3	4	100.4	1	0	1	4	2	1	0	1	0	0	0	0	0	0	99	99	99	99	99	99	99	99	99	99	99	99	99	99	693	693	99	99
250	25	1	70.5	164	3	87.8	0	0	1	4	2	0	0	1	0	0	0	0	0	0	99	99	99	99	99	99	99	99	99	99	99	99	99	99	693	693	99	99
251	54	1	56.7	165.3	2	79.1	0	0	1	2	1	2	1	1	0	0	0	0	0	0	99	99	99	99	99	99	99	99	99	99	99	99	99	99	693	693	99	99
252	34	1	81.2	166	4	91.3	1	0	1	2	1	2	0	2	0	0	0	0	0	0	99	99	99	99	99	99	99	99	99	99	99	99	99	99	693	693	99	99
253	28	1	69	168.5	3	86	0	0	1	2	1	1	0	2	0	0	0	0	0	0	99	99	99	99	99	99	99	99	99	99	99	99	99	99	693	693	99	99
254	41	1	70.8	169.3	3	85.3	0	0	1	2	1	1	1	2	0	0	0	0	0	0	99	99	99	99	99	99	99	99	99	99	99	99	99	99	693	693	99	99
255	82	1	62.7	156.5	3	84.5	0	0	1	1	1	2	0	1	0	0	0	0	0	0	99	99	99	99	99	99	99	99	99	99	99	99	99	99	693	693	99	99
256	22	2	64.7	155	3	88	1	0	1	3	1	0	0	2	0	0	0	0	0	1	3	0	3	0	3	1	2	3	2	1	2	0	3	1	6	18	1	2
257	22	2	57.6	159	2	69.1	0	0	1	2	1	1	1	1	0	0	0	0	0	1	2	1	3	1	2	2	2	1	1	2	1	0	1	2	9	12	2	2
258	41	1	101.3	163	4	112.3	1	0	1	3	2	0	0	2	0	0	0	0	0	1	1	1	2	0	1	1	2	3	1	3	3	2	1	0	10	11	2	2
259	45	2	73	149	4	94.5	1	0	3	2	1	0	0	2	0	0	0	0	0	1	1	1	2	3	3	2	2	1	2	1	1	2	1	2	12	12	2	2
260	20	2	42.1	151	1	69	0	0	1	3	1	0	0	1	0	0	0	0	0	1	2	1	2	0	2	1	1	1	2	0	1	1	2	0	4	12	1	2
261	33	2	79	167	4	92	1	0	1	3	3	0	0	1	0	0	0	0	0	1	3	1	2	0	3	1	2	3	0	2	2	1	0	0	8	12	2	2
262	38	2	54.4	158	2	74	0	0	2	4	3	0	0	2	0	0	0	0	0	1	2	0	3	0	2	1	2	1	1	2	1	0	1	0	4	12	1	2
263	19	2	54.4	164.4	2	66	0	0	1	3	1	0	0	9	0	0	0	0	0	1	2	1	2	1	2	1	2	2	1	2	2	1	2	1	9	13	2	2
264	31	2	72	155	4	94	1	0	1	3	2	0	0	1	0	0	0	0	0	1	2	0	1	0	2	2	2	2	2	0	2	0	1	0	4	12	1	2
265	22	2	61	156.5	3	73.8	0	0	1	3	1	0	0	2	0	0	0	0	0	1	1	2	2	0	3	1	1	3	2	1	2	2	2	1	10	13	2	2
266	23	2	50	151	2	65	0	0	1	3	1	0	0	2	0	0	0	0	0	1	1	0	2	0	3	0	0	1	2	0	2	0	2	0	1	12	1	2
267	18	2	70.6	159.5	4	79.5	0	0	1	3	1	0	0	1	0	0	0	0	0	1	2	3	2	0	3	1	2	2	1	1	1	3	1	1	11	12	2	2
268	24	2	64.6	156.5	3	83.5	1	0	1	4	3	0	0	1	0	0	0	0	0	1	2	0	2	0	2	1	1	3	2	1	2	0	1	0	5	12	1	2
269	28	2	55	162	2	66.3	0	0	1	3	2	0	0	3	0	0	0	0	0	1	3	2	2	1	3	2	2	3	1	2	1	0	1	3	13	13	2	2
270	25	2	44.2	150	2	63.5	0	0	1	4	2	0	0	2	0	0	0	0	0	1	1	0	2	0	2	1	2	1	3	1	2	0	1	0	3	13	1	2
271	19	2	44.9	153	2	60.4	0	0	1	3	1	0	0	1	0	0	0	0	0	1	2	0	3	0	3	1	1	2	0	1	3	0	3	3	7	15	1	2
272	30	2	72.4	165.5	3	81	1	0	1	3	2	0	0	1	0	0	0	0	0	1	1	0	1	0	2	1	2	1	2	0	3	0	3	0	2	14	1	2
273	49	2	70	152.3	4	96	1	0	3	2	2	0	0	1	0	0	0	0	0	1	1	0	2	1	0	2	2	1	2	1	2	0	2	0	5	11	1	2
274	20	2	65	155	3	89.5	1	0	1	3	1	0	0	2	0	0	0	0	0	1	2	1	3	0	2	1	1	1	2	1	3	1	3	0	5	16	1	2
275	19	2	45.5	154	2	67.4	0	0	1	3	1	0	0	2	0	0	0	0	0	1	2	1	2	2	2	1	2	2	1	1	2	1	1	1	9	12	2	2
276	55	2	62.8	149	4	92.8	1	0	3	2	1	0	0	1	0	0	0	0	0	1	1	2	3	0	3	1	2	1	2	1	3	0	3	0	5	17	1	2
277	23	2	54.5	160	2	73.5	0	0	1	3	2	0	0	3	0	0	0	0	0	1	2	0	2	0	2	1	2	1	2	0	1	0	2	0	2	13	1	2
278	18	2	72.9	153	4	84.4	1	0	1	3	1	0	0	1	0	0	0	0	0	1	2	1	2	0	2	1	2	1	2	1	1	2	2	0	6	13	1	2
279	45	2	86.2	156	4	91.2	1	0	1	3	2	0	0	1	0	0	0	0	0	1	2	2	2	1	1	1	2	2	2	1	2	0	1	1	8	12	2	2
280	28	2	56.9	158.8	2	67	0	0	2	4	2	0	1	2	0	0	0	0	0	1	3	2	3	1	2	1	2	2	1	1	1	2	1	1	10	13	2	2
281	18	2	74	156	4	83	1	0	1	3	1	0	0	1	0	0	0	0	0	1	1	0	2	0	2	2	1	1	2	1	1	0	2	0	4	11	1	2
282	27	2	55.2	156	2	73.5	0	0	1	3	2	0	0	1	0	0	0	0	0	1	2	1	2	3	1	1	2	2	3	3	3	2	2	1	13	15	2	2
283	37	2	46.6	149	2	64	0	0	1	3	1	0	0	1	0	0	0	0	0	1	1	0	3	0	2	1	2	1	1	1	1	0	2	0	3	12	1	2
284	26	2	55.9	152	3	77.2	0	0	1	3	1	0	0	1	0	0	0	0	0	1	2	3	2	2	3	3	1	3	1	1	3	3	2	2	17	14	2	2
285	29	2	46.4	154.3	2	70.5	0	0	3	4	2	0	0	3	0	0	0	0	0	1	2	3	3	1	3	3	3	1	1	2	3	2	3	3	15	18	2	2
286	22	2	44.1	156	1	65.8	0	0	1	3	1	0	0	2	0	0	0	0	0	1	2	1	3	0	1	1	2	1	2	1	2	0	2	0	4	14	1	2
287	34	2	70	153	4	81.5	1	0	1	4	2	0	0	1	0	0	0	0	0	1	1	2	2	2	2	1	2	1	2	2	2	0	2	0	8	13	2	2
288	36	1	90.7	170.4	4	110	1	0	1	3	2	1	0	3	0	0	0	0	0	1	2	2	1	1	2	1	1	3	2	3	2	0	2	1	11	12	2	2
289	23	1	60.6	164	2	77	0	0	1	4	1	2	0	2	0	0	0	0	0	1	1	0	2	0	2	0	2	2	1	1	3	0	1	2	5	12	1	2
290	19	1	51.6	168	1	65.2	0	0	1	3	1	1	0	1	0	0	0	0	0	1	2	3	2	3	2	2	2	2	1	0	2	2	1	1	13	12	2	2
291	32	1	111.7	180	4	116.5	1	0	3	2	1	2	2	2	0	0	0	0	0	1	1	1	2	0	3	0	2	3	1	3	3	3	0	2	12	12	2	2
292	36	1	82.2	166.3	4	97.4	1	0	1	2	1	0	0	2	0	0	0	0	0	1	2	0	3	0	2	2	1	1	2	1	2	0	2	0	4	14	1	2
293	29	1	77.7	168.8	3	87	0	0	1	4	2	2	0	1	0	0	0	0	0	1	2	1	2	1	2	1	2	1	1	2	2	2	0	2	10	11	2	2
294	30	1	110	165	4	122	1	0	1	3	1	0	0	2	0	0	0	0	0	1	2	1	1	0	3	1	2	3	1	1	3	2	3	0	8	15	2	2
295	39	1	73.2	169	3	90.3	1	0	3	2	1	0	2	3	0	0	0	0	0	1	1	2	2	0	2	1	0	1	2	0	2	1	3	0	5	12	1	2
296	47	1	63.5	165.3	3	81.5	0	0	1	2	1	2	2	9	0	0	0	0	0	1	1	0	2	3	3	2	2	1	1	2	1	0	3	2	10	13	2	2
297	32	1	64.4	168.5	2	87	0	0	1	4	2	0	0	2	0	0	0	0	0	1	2	1	2	0	3	2	1	1	2	2	1	0	2	2	8	13	2	2
298	35	1	70.7	159.8	4	92	1	0	1	4	2	0	0	1	0	0	0	0	0	1	1	2	3	0	2	1	1	2	1	2	2	1	1	1	9	11	2	2
299	32	1	69.1	163	3	87.8	0	0	1	4	3	0	0	1	0	0	0	0	0	1	2	1	2	1	2	2	2	1	2	1	3	2	1	2	10	14	2	2
300	27	1	81.8	177.8	3	84.8	0	0	1	4	2	1	0	2	0	0	0	0	0	1	3	2	2	1	3	1	2	1	1	1	2	1	2	2	9	15	2	2
301	28	2	91.7	157.5	4	89.5	1	0	1	3	2	1	1	3	0	0	0	0	0	1	2	1	2	0	2	1	1	1	1	2	2	1	0	0	6	10	1	2
302	59	1	74.1	161.5	4	81	0	0	1	2	1	1	1	1	0	0	0	0	0	1	1	1	1	1	1	2	2	1	1	0	1	1	1	1	7	8	1	2
303	29	2	59	160	3	90	1	0	1	2	1	0	0	3	0	0	0	0	0	1	1	2	1	1	1	1	2	2	1	1	1	1	1	0	8	8	2	2
304	64	2	64.9	157.5	3	100	1	0	1	2	1	0	0	2	0	0	0	0	0	1	1	1	2	3	0	1	2	1	2	3	0	2	1	3	14	8	2	2
305	19	2	67.6	157	3	84	1	0	1	3	1	0	0	9	0	0	0	0	0	1	1	2	3	0	1	2	0	1	1	1	2	1	0	1	8	8	2	2
306	37	2	65.9	159.5	3	78	0	0	1	4	3	0	2	1	0	0	0	0	0	1	3	0	0	0	1	1	1	2	1	2	2	1	2	1	7	10	1	2
307	20	2	72	161.4	4	81	1	0	1	3	1	0	0	2	0	0	0	0	0	1	3	1	0	1	1	1	2	3	1	1	1	0	0	0	7	8	1	2
308	32	2	81	164	4	98	1	0	3	4	2	0	1	1	0	0	0	0	0	1	1	1	2	0	2	0	0	1	1	0	1	0	1	1	3	8	1	2
309	56	2	78	158	4	97	1	0	3	3	1	0	2	1	0	0	0	0	0	1	1	1	3	1	1	1	2	1	1	2	1	2	1	1	9	10	2	2
310	33	2	78	151	4	95	1	0	1	3	2	0	0	2	0	0	0	0	0	1	1	1	2	2	1	1	2	1	1	1	1	2	1	2	10	9	2	2
311	18	2	52.1	156.5	2	82.5	1	0	1	3	1	0	0	1	0	0	0	0	0	1	2	0	2	0	1	1	1	1	1	0	1	0	1	1	3	9	1	2
312	44	2	65.5	152	4	74.5	0	0	1	4	2	0	0	2	0	0	0	0	0	1	1	1	2	0	1	1	1	1	1	1	1	0	1	0	4	8	1	2
313	34	2	49	153.5	2	69.8	0	0	1	2	1	0	0	1	0	0	0	0	0	1	1	0	0	0	0	0	2	1	1	1	3	0	1	1	3	8	1	2
314	36	2	96.7	156.5	4	108.5	1	0	1	3	2	0	0	1	0	0	0	0	0	1	1	1	2	1	1	2	2	3	1	3	1	1	2	2	13	10	2	2
315	26	2	51	155	2	65	0	0	1	2	1	0	0	9	0	0	0	0	0	1	1	0	2	0	1	1	0	1	1	1	1	2	3	1	6	9	1	2
316	23	2	60.1	166	2	65	0	0	1	3	1	0	0	2	0	0	0	0	0	1	1	2	1	1	1	1	2	1	2	1	1	2	1	2	10	9	2	2
317	23	2	59.1	159.5	3	82.1	1	0	1	3	1	0	0	2	0	0	0	0	0	1	1	2	1	0	1	1	2	2	1	0	1	0	1	0	5	8	1	2
318	26	2	56.3	150.8	3	75.2	0	0	1	4	2	0	0	2	0	0	0	0	0	1	1	0	2	0	0	1	0	1	2	1	1	0	2	1	4	8	1	2
319	25	2	59	153	3	74.5	0	0	1	3	2	0	0	3	0	0	0	0	0	1	1	0	1	0	1	3	1	1	2	1	1	0	1	1	6	8	1	2
320	36	2	56.7	152	3	77.8	0	0	1	3	2	0	0	1	0	0	0	0	0	1	1	0	2	0	1	1	2	1	0	1	2	0	1	1	4	9	1	2
321	30	2	58.8	156	3	74.3	0	0	1	3	2	0	0	1	0	0	0	0	0	1	1	1	1	0	0	1	2	2	1	1	2	0	1	0	5	8	1	2
322	27	2	70	158	4	85.4	1	0	1	3	2	0	0	3	0	0	0	0	0	1	1	1	1	0	1	2	1	2	1	1	2	1	1	1	8	8	2	2
323	32	2	51.8	154.3	2	76	0	0	1	4	2	0	0	9	0	0	0	0	0	1	1	1	2	0	1	0	1	2	1	2	1	1	1	1	7	8	1	2
324	19	2	54.4	163	2	68.5	0	0	1	3	1	0	0	3	0	0	0	0	0	1	0	2	1	1	0	1	2	3	3	0	2	2	2	0	9	10	2	2
325	27	2	57.9	160.5	2	73.8	0	0	3	4	2	0	0	1	0	0	0	0	0	1	1	0	1	0	1	0	2	1	1	1	1	0	1	1	3	8	1	2
326	26	2	75	157	4	91.4	1	0	1	3	2	0	0	1	0	0	0	0	0	1	1	0	2	0	1	0	1	1	1	2	2	1	2	0	4	10	1	2
327	34	2	114.5	158	4	122	1	0	1	2	1	0	0	1	0	0	0	0	0	1	0	0	1	0	0	0	2	3	1	3	3	0	1	3	9	8	2	2
328	30	2	68.2	158	3	85	1	0	1	3	1	0	0	2	0	0	0	0	0	1	2	1	1	2	2	2	2	1	0	1	2	0	0	1	8	9	2	2
329	20	2	47.4	156.3	2	68	0	0	1	3	1	0	0	1	0	0	0	0	0	1	1	0	2	3	1	1	0	1	1	0	1	0	3	1	6	9	1	2
330	47	2	46.2	160.3	1	63.3	0	0	1	4	2	0	0	1	0	0	0	0	0	1	1	0	2	0	1	0	1	1	1	0	1	0	1	0	1	8	1	2
331	23	2	46.7	146.5	2	74.4	0	0	1	3	1	0	0	1	0	0	0	0	0	1	1	1	2	0	2	2	1	2	2	1	1	0	1	0	6	10	1	2
332	35	2	96.4	161	4	102	1	0	3	3	2	0	2	1	0	0	0	0	0	1	1	0	1	1	2	1	1	2	1	3	1	1	1	1	9	8	2	2
333	26	2	81.5	158	4	94	1	0	1	2	1	0	0	1	0	0	0	0	0	1	1	2	2	0	1	1	1	2	1	1	1	1	1	0	7	8	1	2
334	19	2	67.4	156.3	4	80.4	1	0	1	3	1	0	0	2	0	0	0	0	0	1	1	1	2	0	1	1	1	2	1	1	1	1	1	0	6	8	1	2
335	37	2	66.7	152	4	85.4	1	0	1	2	1	0	0	2	0	0	0	0	0	1	1	0	1	3	0	1	0	1	3	1	2	0	1	0	6	8	1	2
336	26	2	46.7	161.8	1	74.8	0	0	2	4	1	0	2	1	0	0	0	0	0	1	1	2	2	1	2	2	2	1	0	0	1	1	1	0	7	9	1	2
337	32	2	46.7	149	2	67.8	0	0	1	3	2	0	0	1	0	0	0	0	0	1	1	1	2	0	0	1	1	1	1	1	2	2	1	1	7	8	1	2
338	29	2	72.3	148	4	83.5	1	0	1	4	1	0	0	1	0	0	0	0	0	1	1	1	2	0	2	2	1	2	1	2	2	0	1	0	7	10	1	2
339	47	2	56.5	145.8	3	77	0	0	1	2	2	0	0	1	0	0	0	0	0	1	1	0	2	0	0	2	2	1	1	2	1	0	1	2	7	8	1	2
340	18	2	48	151	2	64	0	0	1	3	1	0	0	9	0	0	0	0	0	1	1	2	2	0	1	0	1	2	1	0	1	0	1	0	4	8	1	2
341	63	2	42.7	151	2	61.5	0	0	2	2	1	0	0	2	0	0	0	0	0	1	1	1	2	1	1	2	2	1	0	2	1	1	1	1	9	8	2	2
342	44	2	88.6	155.8	4	106.3	1	1	1	3	3	0	0	1	0	0	0	0	0	1	1	0	2	0	1	1	2	1	1	1	1	0	1	0	3	9	1	2
343	32	2	52.6	164	2	71.5	0	0	1	3	2	0	0	1	0	0	0	0	0	1	1	0	2	0	0	1	2	1	2	1	1	0	2	1	4	10	1	2
344	36	2	83.5	159.3	4	97.5	1	0	1	2	1	0	0	1	0	0	0	0	0	1	1	1	1	3	0	1	2	2	2	1	1	2	1	1	11	8	2	2
345	29	2	52.1	149	3	77.8	0	0	1	3	2	0	0	1	0	0	0	0	0	1	1	1	2	0	3	1	2	1	1	0	1	1	0	0	4	10	1	2
346	23	2	64.8	152	4	74.8	0	0	1	3	1	0	0	2	0	0	0	0	0	1	1	3	2	0	2	1	1	1	2	1	1	1	1	1	8	10	2	2
347	32	2	47.4	153	2	68	0	0	1	3	2	0	0	1	0	0	0	0	0	1	1	1	2	2	0	1	2	1	1	2	2	1	1	1	9	9	2	2
348	21	2	55	163	2	65.5	0	0	1	3	1	0	0	2	0	0	0	0	0	1	1	0	2	1	2	1	1	1	1	1	1	2	0	1	7	8	1	2
349	27	2	51.5	153.5	2	68.9	0	0	1	3	2	0	0	9	0	0	0	0	0	1	1	1	1	2	2	1	2	1	2	0	1	2	1	1	8	10	2	2
350	32	2	66.2	157	3	88	1	0	1	3	2	0	0	1	0	0	0	0	0	1	1	0	2	1	0	1	2	1	1	1	1	0	1	1	5	8	1	2
351	26	2	46.2	156.5	2	76	0	0	1	3	1	0	0	1	0	0	0	0	0	1	1	0	1	0	0	1	1	1	1	0	3	0	1	0	2	8	1	2
352	32	2	52.1	166	2	66.3	0	0	2	4	3	0	0	9	0	0	0	0	0	1	1	1	3	0	2	1	1	1	1	0	1	1	1	0	4	10	1	2
353	27	1	79	173	3	89	0	0	2	4	2	0	2	9	0	0	0	0	0	1	2	0	2	1	2	2	2	1	0	1	1	1	1	1	7	10	1	2
354	38	1	83.3	174.5	3	101.5	1	0	1	3	2	0	0	9	0	0	0	0	0	1	1	0	2	0	1	1	2	2	1	0	2	0	1	0	3	10	1	2
355	28	1	60.3	166.3	2	73.4	0	0	1	2	1	0	0	1	0	0	0	0	0	1	1	1	1	1	2	1	1	1	1	2	1	1	1	1	8	8	2	2
356	36	1	69.5	171	3	88	0	0	1	3	2	1	0	1	0	0	0	0	0	1	1	1	2	3	0	1	1	2	1	0	2	1	2	0	8	9	2	2
357	30	1	63	156	3	87.5	0	0	1	2	1	0	0	1	0	0	0	0	0	1	1	1	1	0	1	2	2	1	1	3	1	0	3	0	7	10	1	2
358	41	1	99.6	165	4	122.2	1	1	1	2	1	0	0	2	0	0	0	0	0	1	1	2	2	0	2	2	1	2	1	0	1	0	1	0	6	9	1	2
359	40	1	72.1	157.3	4	99.2	1	0	1	3	1	0	0	3	0	0	0	0	0	1	3	0	0	3	0	0	2	1	1	1	1	0	1	0	5	8	1	2
360	37	1	70	162	3	89	0	0	1	2	1	2	0	2	0	0	0	0	0	1	2	1	1	0	0	2	2	1	1	1	1	1	1	2	8	8	2	2
361	34	1	60.2	162.5	2	83.9	0	0	1	4	3	0	0	1	0	0	0	0	0	1	1	0	1	0	1	0	1	1	2	1	1	0	2	2	4	9	1	2
362	43	1	57.9	160.5	2	83.3	0	0	2	4	3	0	2	2	0	0	0	0	0	1	1	0	2	0	1	1	1	1	1	1	1	1	1	1	5	8	1	2
363	30	1	65.5	167	3	80.2	0	0	1	4	2	0	0	2	0	0	0	0	0	1	1	2	2	1	1	2	2	1	1	0	1	0	1	2	8	9	2	2
364	40	1	79.5	179.3	3	88.5	0	0	1	2	2	0	0	3	0	0	0	0	0	1	1	0	2	0	1	0	2	1	1	0	1	0	1	0	1	9	1	2
365	31	1	85.7	169	4	98	1	0	1	4	2	1	1	1	0	0	0	0	0	1	1	2	2	0	1	1	2	2	1	0	1	1	1	0	6	9	1	2
366	52	1	91.3	168.5	4	99.1	1	1	1	3	2	0	0	3	0	0	0	0	0	1	1	0	1	0	1	1	1	1	1	0	2	0	1	1	3	8	1	2
367	32	1	92.9	172.8	4	102.2	1	1	1	3	1	0	0	1	0	0	0	0	0	1	1	0	2	0	2	0	0	1	2	1	1	0	2	0	2	10	1	2
368	59	1	79	164.8	4	99.8	1	1	2	3	3	1	2	1	0	0	0	0	0	1	3	0	0	0	3	0	1	1	0	2	1	0	0	0	3	8	1	2
369	29	1	80	178	3	99	1	0	1	4	3	0	2	9	0	0	0	0	0	1	1	0	2	1	2	0	1	1	0	0	1	0	1	0	2	8	1	2
370	25	1	57.3	158	2	72	0	0	1	3	1	1	0	1	0	0	0	0	0	1	2	1	1	1	2	1	0	2	1	2	1	2	1	2	11	8	2	2
371	38	1	63.9	164.5	3	85	0	0	1	2	1	2	0	2	0	0	0	0	0	1	1	2	1	3	1	1	2	1	2	2	1	2	1	2	13	9	2	2
372	38	1	90.2	165.8	4	96	1	1	1	2	1	2	0	3	0	0	0	0	0	1	2	1	1	3	1	1	1	0	1	1	3	0	1	2	8	10	2	2
373	26	2	59.9	161	3	79	0	0	1	3	2	0	0	9	0	0	0	0	0	1	1	0	1	0	0	1	1	0	0	1	0	0	0	0	2	3	1	1
374	28	2	53.3	159	2	76	0	0	2	3	2	0	2	2	0	0	0	0	0	1	1	0	2	0	1	1	1	1	0	0	1	0	1	0	2	7	1	1
375	32	2	52.4	157	2	64.5	0	0	1	2	1	0	0	1	0	0	0	0	0	1	1	2	1	3	0	2	1	1	1	1	1	2	1	1	12	6	2	1
376	31	1	77.7	172	3	93	1	0	1	2	1	1	0	2	0	0	0	0	0	1	1	0	1	0	1	1	0	1	1	0	2	1	1	1	4	7	1	1
377	31	2	56.9	156	3	76	0	0	1	3	2	0	0	3	0	0	0	0	0	1	1	0	1	0	1	1	1	1	0	1	0	0	1	0	3	5	1	1
378	25	2	45.7	150	2	69	0	0	1	3	1	0	0	3	0	0	0	0	0	1	1	0	0	0	0	1	0	2	0	0	0	0	0	0	3	1	1	1
379	40	2	49.8	146.5	3	66	0	0	1	3	2	0	0	1	0	0	0	0	0	1	1	0	2	0	0	0	0	1	1	0	0	0	0	0	1	4	1	1
380	41	2	66.3	154	4	78.8	0	0	1	2	1	0	0	2	0	0	0	0	0	1	1	0	1	0	0	1	0	1	1	1	0	0	1	0	3	4	1	1
381	28	2	50.5	154.5	2	68.6	0	0	1	4	1	0	0	1	0	0	0	0	0	1	0	0	0	0	0	0	0	1	1	0	1	0	1	0	1	3	1	1
382	23	2	40.6	147.8	2	81	1	0	1	3	1	0	0	1	0	0	0	0	0	1	1	0	1	0	0	0	0	0	1	0	0	0	0	0	0	3	1	1
383	29	2	50.1	149.3	2	70.8	0	0	1	3	1	0	0	3	0	0	0	0	0	1	1	0	0	0	0	0	0	0	0	0	0	0	0	1	1	1	1	1
384	19	2	57.9	152	3	80	1	0	1	3	1	0	0	2	0	0	0	0	0	1	1	0	0	0	0	0	0	0	0	0	0	0	0	0	0	1	1	1
385	19	2	68.8	162	3	88	1	0	1	3	1	0	0	3	0	0	0	0	0	1	1	0	2	0	0	0	1	1	1	0	0	0	1	0	1	6	1	1
386	33	2	60	157	3	85	1	0	1	3	2	0	0	3	0	0	0	0	0	1	1	0	0	0	0	1	0	1	0	1	0	0	0	0	3	1	1	1
387	38	2	83	153	4	97	1	0	1	3	2	0	0	9	0	0	0	0	0	1	1	0	0	0	0	0	0	1	1	0	0	0	0	0	1	2	1	1
388	33	2	101	170	4	127	1	0	1	2	1	0	0	3	0	0	0	0	0	1	1	0	0	0	0	1	2	1	0	1	1	0	0	1	4	4	1	1
389	48	2	55	153	3	78	0	0	1	3	2	0	0	9	0	0	0	0	0	1	0	0	1	3	0	1	1	1	1	0	1	0	1	1	6	5	1	1
390	36	2	56	156	3	89	1	0	1	3	2	0	0	3	0	0	0	0	0	1	1	0	1	0	1	2	0	1	0	1	0	1	1	1	6	4	1	1
391	29	2	69.7	159	4	79	0	0	1	4	2	0	0	2	0	0	0	0	0	1	1	0	1	0	0	0	1	1	1	0	0	0	0	0	1	4	1	1
392	20	2	58.9	163	2	72	0	0	1	3	1	0	0	2	0	0	0	0	0	1	0	0	0	0	0	1	0	1	1	0	1	0	0	0	2	2	1	1
393	31	2	95	162	4	100	1	0	1	3	2	0	0	3	0	0	0	0	0	1	1	1	1	0	0	1	1	1	1	0	1	0	0	0	3	5	1	1
394	20	2	66.2	150	4	98	1	0	1	3	1	0	0	2	0	0	0	0	0	1	1	1	1	0	1	1	1	1	0	0	1	1	0	0	4	5	1	1
395	49	2	72	162	3	85	1	0	1	3	3	0	0	2	0	0	0	0	0	1	1	0	1	0	0	1	2	1	1	1	1	0	0	0	3	6	1	1
396	34	2	68	150	4	94	1	0	1	3	2	0	0	9	0	0	0	0	0	1	1	0	1	0	0	1	0	1	0	1	0	0	0	0	3	2	1	1
397	19	2	64.1	155	3	78	0	0	1	3	1	0	0	3	0	0	0	0	0	1	0	0	2	0	1	1	1	1	1	1	1	0	1	1	4	7	1	1
398	36	2	46.4	162	1	71	0	0	3	4	2	0	0	3	0	0	0	0	0	1	1	0	0	0	0	0	0	1	1	0	3	0	0	3	4	5	1	1
399	35	2	65.9	160	3	84	1	0	1	2	1	0	0	3	0	0	0	0	0	1	1	0	0	0	0	0	0	2	1	0	2	0	0	0	2	4	1	1
400	21	2	69.1	151.5	4	97	1	0	1	3	2	0	0	9	0	0	0	0	0	1	0	0	0	0	0	0	0	0	1	0	1	0	0	0	0	2	1	1
401	18	2	64	156	3	73	0	0	1	3	1	0	0	1	0	0	0	0	0	1	1	0	1	0	0	0	0	1	1	0	0	0	0	0	1	3	1	1
402	29	2	70.6	151.5	4	82	1	0	1	4	3	0	0	1	0	0	0	0	0	1	0	0	0	0	1	0	0	0	0	1	0	0	0	3	4	1	1	1
403	48	2	52.7	152	2	75	0	0	2	2	1	0	0	1	0	0	0	0	0	1	0	0	0	1	1	0	1	1	0	2	1	1	1	0	5	4	1	1
404	28	2	68.2	151	4	91	1	0	1	3	2	0	0	9	0	0	0	0	0	1	1	0	1	0	0	1	0	2	1	0	1	0	1	0	3	5	1	1
405	26	2	53	155	2	72	0	0	2	4	2	0	1	3	0	0	0	0	0	1	0	0	0	2	0	0	1	1	0	1	0	1	0	0	5	1	1	1
406	25	2	48	159	2	65	0	0	2	4	2	0	2	2	0	0	0	0	0	1	1	1	1	0	0	1	1	1	1	0	1	0	1	1	4	6	1	1
407	33	2	78.4	154	4	87.5	1	0	1	3	2	0	0	1	0	0	0	0	0	1	1	1	1	0	1	2	1	1	1	1	1	0	1	1	6	7	1	1
408	36	2	59	154	3	82	1	0	1	2	1	0	0	1	0	0	0	0	0	1	1	0	0	0	0	0	0	1	0	0	0	2	1	0	3	2	1	1
409	19	2	49	162	2	70	0	0	1	3	1	0	0	2	0	0	0	0	0	1	1	0	1	0	0	0	0	1	1	1	1	0	1	0	2	5	1	1
410	19	2	43	159	1	68	0	0	1	3	1	0	0	2	0	0	0	0	0	1	1	1	1	0	0	0	1	1	1	0	1	0	0	0	2	5	1	1
411	25	2	48	159	2	65	0	0	1	3	2	0	0	9	0	0	0	0	0	1	1	0	2	0	1	0	0	1	1	1	1	0	1	0	2	7	1	1
412	27	2	51	153	2	83	1	0	1	3	2	0	0	1	0	0	0	0	0	1	1	0	1	0	0	0	0	1	0	0	0	0	0	0	1	2	1	1
413	34	2	78	159	4	88	1	0	1	3	2	0	0	9	0	0	0	0	0	1	1	1	0	0	0	1	1	1	1	0	1	1	1	1	5	5	1	1
414	35	2	87	169	4	98.5	1	0	1	4	2	0	0	2	0	0	0	0	0	1	1	0	1	0	0	0	1	1	1	1	1	0	0	0	2	5	1	1
415	25	2	45.8	151	2	73	0	0	1	3	1	0	0	2	0	0	0	0	0	1	0	0	0	3	0	0	0	1	1	0	0	3	0	0	7	1	1	1
416	20	2	37.2	142.5	1	71	0	0	1	4	1	0	0	1	0	0	0	0	0	1	1	1	1	0	1	1	2	2	1	0	0	1	1	1	6	7	1	1
417	43	2	89.9	153	4	112	1	0	1	2	1	0	0	9	0	0	0	0	0	1	0	0	0	0	0	0	1	3	1	0	0	0	0	0	3	2	1	1
418	54	2	63.4	152.6	3	83.5	1	0	1	2	1	0	0	9	0	0	0	0	0	1	0	0	0	0	0	0	1	1	0	0	0	0	0	0	1	1	1	1
419	28	2	63.5	149.5	4	88	1	0	1	3	1	0	0	9	0	0	0	0	0	1	0	0	1	3	0	1	1	1	1	0	1	0	0	0	5	4	1	1
420	25	2	38.6	159	1	62	0	0	2	4	2	0	0	2	0	0	0	0	0	1	0	1	0	0	1	1	1	1	0	0	1	1	1	1	5	4	1	1
421	26	2	45.3	154.5	2	66	0	0	1	3	2	0	0	3	0	0	0	0	0	1	1	2	1	3	0	1	1	1	1	1	1	2	1	0	10	6	2	1
422	57	2	76.7	157	4	107.5	1	0	1	3	1	0	0	1	0	0	0	0	0	1	0	0	0	0	0	0	0	1	0	0	0	0	0	0	1	0	1	1
423	23	2	80	156.5	4	98	1	0	1	3	1	0	0	2	0	0	0	0	0	1	1	0	1	0	0	0	0	0	1	0	1	0	1	0	0	5	1	1
424	24	2	44.6	152	2	64	0	0	1	3	1	0	0	2	0	0	0	0	0	1	0	0	1	0	1	1	0	1	1	0	1	0	0	0	2	4	1	1
425	52	2	65.1	151	4	85	0	0	1	2	1	0	0	2	0	0	0	0	0	1	0	0	1	3	0	0	1	1	1	1	1	1	1	2	8	5	2	1
426	42	2	63	156	3	83	1	0	1	3	2	0	0	2	0	0	0	0	0	1	1	0	0	0	1	2	0	1	0	0	1	0	1	0	3	4	1	1
427	54	2	107.4	154.5	4	112.5	1	1	1	2	1	0	0	1	0	0	0	0	0	1	0	1	0	0	0	0	0	2	0	0	0	0	0	0	3	0	1	1
428	20	2	63	161.5	3	90.5	1	0	1	3	1	0	0	1	0	0	0	0	0	1	1	0	1	0	0	1	0	1	0	3	0	0	0	0	5	2	1	1
429	25	2	67.2	153	4	85	1	0	1	3	1	0	0	9	0	0	0	0	0	1	1	0	1	0	0	0	0	1	1	0	1	0	1	0	1	5	1	1
430	23	2	69	162.5	3	86	1	0	1	2	1	0	0	1	0	0	0	0	0	1	1	0	2	1	1	1	2	1	1	0	0	1	0	0	4	7	1	1
431	32	2	70	154	4	86.5	1	0	1	3	2	0	0	2	0	0	0	0	0	1	1	0	1	0	1	0	0	1	1	1	0	0	1	0	2	5	1	1
432	56	2	60	153.5	3	82	1	0	1	3	1	0	0	9	0	0	0	0	0	1	0	0	0	0	0	0	0	0	0	0	0	0	0	0	0	0	1	1
433	40	2	79.5	151	4	107	1	0	1	3	2	0	0	3	0	0	0	0	0	1	1	1	1	0	0	1	2	1	1	0	1	1	0	0	4	6	1	1
434	38	2	55.4	152	3	75.5	0	0	1	2	1	0	0	9	0	0	0	0	0	1	1	0	1	0	0	0	0	1	1	1	1	0	1	0	2	5	1	1
435	32	2	106.8	165	4	100	1	0	1	4	3	0	0	1	0	0	0	0	0	1	0	0	1	0	0	0	1	1	0	1	1	0	1	0	2	4	1	1
436	42	2	69.2	157	4	86.5	1	0	1	3	2	0	0	1	0	0	0	0	0	1	1	0	1	0	0	0	0	0	0	0	0	0	0	0	0	2	1	1
437	51	2	59	154	3	82	1	1	1	2	1	0	0	1	0	0	0	0	0	1	1	0	1	0	0	0	0	1	3	1	1	0	1	0	2	7	1	1
438	32	2	56.5	153	3	81	1	0	1	3	2	0	0	9	0	0	0	0	0	1	1	2	0	1	0	1	1	1	1	1	2	0	0	0	6	5	1	1
439	52	2	61.9	152	3	92.8	1	0	1	2	1	0	0	1	0	0	0	0	0	1	1	0	1	0	0	1	1	1	1	0	1	0	1	1	3	6	1	1
440	42	2	64.5	153	4	91.8	1	0	1	3	2	0	0	9	0	0	0	0	0	1	1	2	1	0	1	2	0	0	1	0	1	2	1	0	6	6	1	1
441	45	2	60.9	159	3	79.5	0	0	1	2	2	0	0	1	0	0	0	0	0	1	1	0	1	0	0	1	1	1	1	0	1	0	1	0	2	6	1	1
442	27	2	68.2	158.5	3	81.2	1	0	4	4	1	0	2	3	0	0	0	0	0	1	1	0	1	0	0	0	0	1	0	0	0	0	1	0	1	3	1	1
443	20	2	69.8	157	4	85	1	0	1	3	1	0	0	9	0	0	0	0	0	1	1	1	1	0	0	0	0	1	1	0	0	0	0	0	2	3	1	1
444	20	2	50.3	153	2	77	0	0	1	3	1	0	0	9	0	0	0	0	0	1	1	0	1	0	0	1	0	2	1	0	1	0	1	0	3	5	1	1
445	20	2	53	156	2	77.5	0	0	1	3	1	0	0	1	0	0	0	0	0	1	1	0	1	0	0	0	1	2	1	0	0	0	2	0	2	6	1	1
446	27	2	56.1	151	3	73.5	0	0	1	3	2	0	0	3	0	0	0	0	0	1	0	0	0	0	0	1	0	1	1	0	1	0	0	1	3	2	1	1
447	28	2	69.2	160.5	3	84.5	1	0	1	3	2	0	0	9	0	0	0	0	0	1	0	0	0	0	0	0	0	1	1	1	0	0	0	0	2	1	1	1
448	36	2	70	156	4	87.5	1	0	1	3	2	0	0	2	0	0	0	0	0	1	1	0	1	0	0	1	1	1	1	0	1	0	0	0	2	5	1	1
449	40	2	56.1	153	3	77.3	0	0	1	3	2	0	0	2	0	0	0	0	0	1	1	0	0	0	0	0	1	0	1	0	0	0	0	2	2	3	1	1
450	31	2	63.7	154	3	90	1	0	1	4	2	0	0	2	0	0	0	0	0	1	0	0	0	0	0	0	0	1	0	0	0	0	0	0	1	0	1	1
451	18	2	48	143	3	70.3	0	0	1	3	1	0	0	2	0	0	0	0	0	1	2	2	1	1	0	1	1	1	1	2	1	0	1	0	7	7	1	1
452	20	2	51.7	154	2	72.3	0	0	1	3	1	0	0	1	0	0	0	0	0	1	1	0	1	0	1	0	1	2	1	0	0	0	1	0	2	6	1	1
453	19	2	53.2	152	3	71.8	0	0	1	3	1	0	0	2	0	0	0	0	0	1	2	0	1	0	0	0	1	1	1	0	1	0	1	1	2	7	1	1
454	27	2	45	150	2	63.5	0	0	1	3	2	0	0	9	0	0	0	0	0	1	1	1	1	1	1	1	1	2	1	1	1	0	0	0	6	6	1	1
455	35	2	54.8	155	2	72.2	0	0	1	4	1	0	0	1	0	0	0	0	0	1	1	0	0	0	0	0	0	1	0	0	0	0	0	0	1	1	1	1
456	27	2	68	151	4	79.2	0	0	1	3	2	0	0	9	0	0	0	0	0	1	0	0	0	0	0	0	1	1	1	0	0	0	0	0	1	2	1	1
457	28	2	54.3	152.3	3	72.8	0	0	1	3	2	0	0	1	0	0	0	0	0	1	0	0	1	0	1	2	1	2	1	0	1	0	1	0	4	6	1	1
458	38	2	72.9	153	4	85.5	1	0	1	4	2	0	0	1	0	0	0	0	0	1	1	1	1	0	0	2	2	1	1	1	1	0	1	0	5	7	1	1
459	46	2	81	158.8	4	96.5	1	0	1	3	2	0	0	3	0	0	0	0	0	1	1	0	0	0	0	0	0	1	1	0	0	0	1	0	1	3	1	1
460	48	2	80	166	4	102.5	1	0	1	3	3	0	0	2	0	0	0	0	0	1	1	3	1	3	0	1	2	3	1	1	1	2	0	1	14	6	2	1
461	30	2	61.9	150.3	3	82.8	1	0	1	4	1	0	0	1	0	0	0	0	0	1	0	0	3	0	0	0	1	0	0	0	3	0	0	0	0	7	1	1
462	23	2	60	157	3	75.8	0	0	1	3	1	0	0	3	0	0	0	0	0	1	1	0	2	0	0	1	0	1	1	1	1	0	1	0	3	6	1	1
463	37	2	82.6	160	4	91.2	1	0	1	3	1	0	0	1	0	0	0	0	0	1	1	0	1	0	0	0	0	1	1	2	1	0	1	0	3	5	1	1
464	52	2	63.9	164	3	82.8	1	1	2	4	3	0	0	2	0	0	0	0	0	1	1	0	1	0	0	0	1	0	0	0	1	0	1	0	0	5	1	1
465	32	2	51.8	153	2	74	0	0	1	3	1	0	0	1	0	0	0	0	0	1	1	0	0	0	0	1	1	1	1	0	0	0	1	0	2	4	1	1
466	33	2	121.3	160	4	128.4	1	1	1	3	2	0	0	1	0	0	0	0	0	1	0	0	0	0	0	0	0	2	0	1	0	0	0	0	3	0	1	1
467	19	2	55.5	153	3	80.5	1	0	1	3	1	0	0	1	0	0	0	0	0	1	1	0	1	0	0	1	0	1	1	0	1	0	0	0	2	4	1	1
468	49	2	97.5	160	4	113	1	0	1	3	3	0	0	1	0	0	0	0	0	1	1	1	1	3	0	1	0	1	1	0	1	1	1	1	8	5	2	1
469	22	2	56.7	157.5	2	75.2	0	0	1	3	1	0	0	2	0	0	0	0	0	1	1	2	1	0	2	1	1	2	0	0	0	0	0	0	5	5	1	1
470	30	2	46.8	152	2	71.5	0	0	2	3	2	0	0	2	0	0	0	0	0	1	1	0	1	0	0	0	1	0	0	2	1	0	1	0	2	5	1	1
471	41	2	69.4	160	3	88	1	0	1	2	2	0	0	2	0	0	0	0	0	1	1	0	1	0	0	0	0	1	0	0	0	0	0	0	1	2	1	1
472	32	2	56.7	157	3	77.4	0	0	1	4	3	0	0	2	0	0	0	0	0	1	0	2	0	1	2	1	0	1	0	1	0	0	0	0	6	2	1	1
473	44	2	87.2	155	4	94	1	0	1	4	3	0	0	2	0	0	0	0	0	1	1	0	1	0	0	0	0	1	1	0	1	0	1	0	1	5	1	1
474	45	2	58.1	154	3	71.8	0	0	1	4	3	0	0	1	0	0	0	0	0	1	1	0	0	0	0	0	0	1	0	0	0	0	1	0	1	2	1	1
475	26	2	68.6	153	4	88	1	0	2	3	1	0	0	3	0	0	0	0	0	1	1	0	1	0	0	0	1	0	1	0	0	0	1	2	2	5	1	1
476	21	2	54.8	159	2	69.5	0	0	1	3	1	0	0	2	0	0	0	0	0	1	0	0	0	0	0	0	0	0	0	0	0	0	0	0	0	0	1	1
477	29	2	76.8	160	4	92.5	1	0	1	3	2	0	0	9	0	0	0	0	0	1	1	0	1	0	0	0	0	2	1	1	0	2	0	1	6	3	1	1
478	20	2	63.7	153.8	3	80	1	0	1	3	1	0	0	3	0	0	0	0	0	1	1	0	1	0	0	0	0	0	1	0	0	0	0	0	0	3	1	1
479	35	2	76	157	4	98.5	1	0	1	3	2	0	0	3	0	0	0	0	0	1	1	1	1	1	1	1	1	1	1	1	0	1	1	1	7	6	1	1
480	35	2	66.3	162.5	3	80	1	0	1	4	2	0	0	2	0	0	0	0	0	1	1	0	1	0	1	0	0	1	1	1	2	0	1	0	2	7	1	1
481	56	2	78	153.5	4	87.2	1	0	1	2	2	0	0	1	0	0	0	0	0	1	1	0	2	3	1	2	0	1	1	1	1	0	0	0	7	6	1	1
482	31	2	50.4	151	2	64.2	0	0	1	4	2	0	0	2	0	0	0	0	0	1	1	0	0	0	0	0	0	1	1	0	0	0	0	0	1	2	1	1
483	27	2	73.7	152	4	92	1	0	1	3	1	0	0	1	0	0	0	0	0	1	1	2	1	0	0	1	1	1	1	1	1	0	0	0	5	5	1	1
484	19	2	55.3	167	2	84.5	1	0	1	3	1	0	0	3	0	0	0	0	0	1	0	0	1	0	0	0	0	1	1	0	0	0	0	3	4	2	1	1
485	41	2	64	165	3	78	0	0	3	2	1	0	0	1	0	0	0	0	0	1	1	0	0	0	0	0	0	0	1	0	0	0	1	1	1	3	1	1
486	54	2	70	157	4	94	1	0	1	2	1	0	0	1	0	0	0	0	0	1	1	0	1	0	0	1	1	1	1	1	2	0	1	0	3	7	1	1
487	19	2	51.5	152.5	2	72	0	0	1	3	1	0	0	1	0	0	0	0	0	1	1	0	1	0	0	0	0	0	0	1	1	0	1	0	1	4	1	1
488	19	2	51.5	154	2	77.5	0	0	1	3	1	0	0	2	0	0	0	0	0	1	1	0	1	0	2	1	1	1	1	0	0	0	1	0	2	7	1	1
489	31	2	48	148.8	2	76	0	0	1	3	2	0	0	1	0	0	0	0	0	1	1	0	1	0	0	0	1	1	1	1	1	0	0	0	2	5	1	1
490	23	2	64.3	163	3	76	0	0	1	3	1	0	0	2	0	0	0	0	0	1	1	0	1	0	0	0	0	1	1	1	1	0	1	0	2	5	1	1
491	19	2	48.8	151.5	2	65.8	0	0	1	3	1	0	0	1	0	0	0	0	0	1	0	0	0	0	0	0	0	0	1	0	0	0	0	0	0	1	1	1
492	58	2	71.7	155.8	4	93.5	1	1	1	2	1	0	0	1	0	0	0	0	0	1	1	0	0	0	0	1	0	1	0	0	1	0	0	1	3	2	1	1
493	49	2	94.3	164	4	108.5	1	1	1	4	3	0	0	1	0	0	0	0	0	1	1	0	1	0	0	0	0	1	1	0	1	0	0	0	1	4	1	1
494	21	2	65.7	162	3	73	0	0	1	3	1	0	0	1	0	0	0	0	0	1	1	0	2	0	0	0	0	1	1	1	1	0	1	0	2	6	1	1
495	25	2	54.1	153	3	74.2	0	0	1	4	2	0	0	9	0	0	0	0	0	1	0	0	1	0	1	1	1	1	1	0	1	0	1	0	2	6	1	1
496	47	2	43.3	151.5	2	66	0	0	2	3	3	0	0	9	0	0	0	0	0	1	1	0	0	0	0	0	1	1	0	0	1	1	0	0	2	3	1	1
497	51	2	76.8	151	4	90	1	0	1	4	3	0	0	1	0	0	0	0	0	1	1	0	1	0	0	0	0	0	0	0	0	0	1	0	0	3	1	1
498	48	2	58.9	156	3	79.8	0	0	2	3	2	0	0	1	0	0	0	0	0	1	1	0	0	1	1	1	0	1	0	0	1	0	1	1	4	4	1	1
499	44	2	61.2	158	3	84.4	1	0	1	2	1	0	0	3	0	0	0	0	0	1	1	0	1	3	0	1	0	1	1	1	3	1	1	1	8	7	2	1
500	38	2	50.1	160	2	77.5	0	0	3	3	1	0	0	2	0	0	0	0	0	1	0	0	0	3	0	1	1	0	0	0	0	0	0	1	5	1	1	1
501	43	2	67.6	157.5	3	80.8	1	0	1	2	1	0	0	2	0	0	0	0	0	1	0	1	1	0	0	0	1	1	1	0	0	0	1	0	2	4	1	1
502	20	2	50.3	160	2	65.8	0	0	1	3	1	0	0	1	0	0	0	0	0	1	0	0	0	3	0	1	0	0	0	0	0	0	0	0	4	0	1	1
503	24	2	70.6	156.3	4	98.5	1	0	1	3	2	0	0	3	0	0	0	0	0	1	1	1	2	0	1	1	0	1	1	0	1	0	0	1	4	6	1	1
504	18	2	38.7	150.5	1	60	0	0	1	3	1	0	0	1	0	0	0	0	0	1	1	2	1	2	0	2	0	1	1	0	1	0	0	0	7	4	1	1
505	18	2	48.6	155	2	66.5	0	0	4	3	1	0	0	2	0	0	0	0	0	1	1	0	1	0	0	1	1	1	0	0	1	0	1	0	2	5	1	1
506	20	2	54.6	153	3	67.8	0	0	1	3	1	0	0	3	0	0	0	0	0	1	1	0	1	0	0	1	0	1	1	0	0	0	1	0	2	4	1	1
507	26	2	45	150.3	2	67	0	0	1	3	1	0	0	9	0	0	0	0	0	1	0	0	1	0	0	0	0	1	1	0	0	0	0	0	1	2	1	1
508	36	2	101.8	159	4	117.8	1	0	1	2	2	0	0	2	0	0	0	0	0	1	1	0	1	0	1	1	1	1	1	1	1	0	1	0	3	7	1	1
509	51	2	50	152	2	69.8	0	0	1	4	3	0	0	3	0	0	0	0	0	1	1	0	0	0	0	0	0	1	0	0	2	0	1	1	2	4	1	1
510	55	2	94	161.5	4	101.3	1	0	1	3	1	0	0	3	0	0	0	0	0	1	0	0	2	0	0	0	2	1	1	0	0	0	1	0	1	6	1	1
511	44	2	64.9	152.5	4	84.8	1	0	1	2	1	0	0	1	0	0	0	0	0	1	1	0	1	3	0	2	2	1	1	1	1	2	0	2	11	6	2	1
512	33	2	67.1	153	4	94	1	0	1	3	2	0	0	1	0	0	0	0	0	1	1	2	1	3	0	1	1	2	2	1	1	2	1	1	12	7	2	1
513	26	2	63.4	162	3	74.5	0	0	1	1	2	0	0	3	0	0	0	0	0	1	0	0	0	0	0	0	0	0	0	0	0	0	0	1	1	0	1	1
514	46	2	53.8	148	3	73.8	0	0	1	2	1	0	0	1	0	0	0	0	0	1	1	0	1	0	0	0	1	1	1	1	1	0	1	0	2	6	1	1
515	25	2	76	173	3	98	1	0	1	3	1	0	0	3	0	0	0	0	0	1	1	0	1	0	1	1	0	1	1	0	1	0	0	0	2	5	1	1
516	38	2	73.1	162	4	77.5	0	0	1	2	1	0	0	2	0	0	0	0	0	1	0	0	1	0	0	0	0	0	0	0	0	0	0	0	0	1	1	1
517	31	2	54	154	2	68	0	0	1	2	1	0	0	3	0	0	0	0	0	1	1	2	1	0	0	1	2	1	1	0	1	1	1	1	6	7	1	1
518	27	2	84.1	160.8	4	89.9	1	0	1	3	2	0	0	2	0	0	0	0	0	1	0	0	1	0	0	0	0	0	1	0	0	0	1	0	0	3	1	1
519	22	2	49.7	154.3	2	66.7	0	0	1	3	1	0	0	9	0	0	0	0	0	1	0	0	1	3	0	0	0	0	0	0	0	0	0	0	3	1	1	1
520	34	2	63.7	157	3	87.2	1	0	1	4	2	0	0	1	0	0	0	0	0	1	1	2	1	1	1	0	0	1	1	1	1	1	0	0	6	5	1	1
521	18	2	47.2	159.5	2	73.8	0	0	1	3	1	0	0	1	0	0	0	0	0	1	1	0	2	0	0	1	1	2	1	0	1	0	1	0	3	7	1	1
522	36	2	84.3	153	4	101.4	1	0	1	2	1	0	0	2	0	0	0	0	0	1	1	0	1	0	0	0	0	1	1	0	1	0	1	0	1	5	1	1
523	22	2	48.9	155.3	2	61.8	0	0	1	3	1	0	0	1	0	0	0	0	0	1	1	0	2	0	1	0	0	0	1	0	0	0	1	0	0	6	1	1
524	34	2	61.3	154	3	78	0	0	1	3	2	0	0	2	0	0	0	0	0	1	1	0	1	0	0	0	0	1	1	1	1	0	0	0	2	4	1	1
525	27	2	64.8	151.3	4	92.5	1	0	1	3	2	0	0	1	0	0	0	0	0	1	0	0	0	0	0	0	0	0	0	0	0	0	0	0	0	0	1	1
526	23	2	53.5	147.3	3	76.8	0	0	1	3	1	0	0	3	0	0	0	0	0	1	0	0	1	0	0	1	0	0	0	0	0	0	1	0	1	2	1	1
527	40	2	64.6	151.8	4	87	1	0	1	2	1	0	0	3	0	0	0	0	0	1	1	2	0	0	0	0	1	1	0	1	3	0	1	0	4	6	1	1
528	23	2	53.2	154.5	2	72.5	0	0	1	3	1	0	0	1	0	0	0	0	0	1	0	1	2	0	1	3	0	2	0	3	1	0	0	0	9	4	2	1
529	24	2	53.1	155	2	77.5	0	0	1	3	1	0	2	3	0	0	0	0	0	1	1	1	1	0	1	0	0	0	0	0	0	0	0	0	1	3	1	1
530	28	2	83.3	162.3	4	93.4	1	0	1	3	2	0	0	1	0	0	0	0	0	1	0	0	2	0	0	0	0	1	0	0	0	0	0	0	1	2	1	1
531	39	2	66.1	148	4	84.5	1	1	1	3	2	0	0	1	0	0	0	0	0	1	1	2	1	0	0	0	0	1	1	0	0	2	0	0	5	3	1	1
532	31	2	106	163	4	104.7	1	0	1	3	1	0	0	1	0	0	0	0	0	1	0	0	0	3	0	0	0	1	1	1	1	0	1	0	5	3	1	1
533	26	2	60.3	152.5	3	85.8	1	0	1	2	1	0	0	3	0	0	0	0	0	1	1	0	2	0	0	0	0	1	0	2	1	0	0	0	3	4	1	1
534	37	2	71.6	157.3	4	84.5	1	0	1	2	1	0	0	3	0	0	0	0	0	1	1	0	1	0	0	0	0	1	1	0	1	0	1	0	1	5	1	1
535	24	2	53.1	160.3	2	65.5	0	0	1	3	1	0	0	1	0	0	0	0	0	1	0	0	0	0	1	0	0	1	1	1	0	1	1	0	3	3	1	1
536	55	2	65.4	153.5	4	86	1	0	1	2	1	0	0	1	0	0	0	0	0	1	0	0	1	0	0	1	0	0	0	0	1	0	1	0	1	3	1	1
537	32	2	65.8	155.8	3	80.3	1	0	1	2	1	0	0	1	0	0	0	0	0	1	1	0	1	0	1	0	0	1	1	1	1	0	1	0	2	6	1	1
538	24	2	69.4	154	4	86.5	1	0	1	3	1	0	0	2	0	0	0	0	0	1	1	2	0	0	1	1	0	1	1	0	0	0	0	0	4	3	1	1
539	29	2	56.2	150	3	75.6	0	0	1	3	2	0	0	1	0	0	0	0	0	1	1	2	1	0	0	1	0	1	1	0	0	0	0	0	4	3	1	1
540	25	2	50.3	157	2	70.5	0	0	1	3	1	0	0	2	0	0	0	0	0	1	1	0	0	0	2	0	0	1	0	0	1	0	1	0	1	5	1	1
541	34	2	49.9	160.3	2	66	0	0	1	4	3	0	0	2	0	0	0	0	0	1	1	0	1	1	1	0	1	1	1	0	1	0	0	1	3	6	1	1
542	34	2	61.4	160	3	74.5	0	0	1	4	3	0	0	2	0	0	0	0	0	1	1	1	1	1	0	1	2	3	0	0	0	1	0	0	7	4	1	1
543	33	2	63.4	148	4	83.8	1	0	1	3	2	0	0	1	0	0	0	0	0	1	1	0	0	0	0	2	0	1	0	0	0	0	0	1	4	1	1	1
544	28	2	46.3	153	2	74.4	0	0	1	3	1	0	0	3	0	0	0	0	0	1	1	0	0	0	0	0	0	1	0	0	0	0	0	0	1	1	1	1
545	26	2	44.3	153.5	2	65.4	0	0	1	3	1	0	0	2	0	0	0	0	0	1	2	0	0	0	0	1	0	1	0	0	0	0	1	1	3	3	1	1
546	51	2	80.6	150	4	100	1	0	1	2	1	0	0	1	0	0	0	0	0	1	1	2	1	0	0	0	0	1	1	0	0	0	0	0	3	3	1	1
547	20	2	51.5	153	2	67.4	0	0	1	3	1	0	0	1	0	0	0	0	0	1	1	0	1	0	0	0	0	1	1	1	1	0	1	2	4	5	1	1
548	20	2	63.1	160.5	3	73.5	0	0	1	3	1	0	0	1	0	0	0	0	0	1	1	0	2	3	0	1	0	0	1	1	0	0	0	1	6	4	1	1
549	38	2	53.8	163	2	69.5	0	0	2	4	2	0	1	1	0	0	0	0	0	1	1	2	1	3	1	0	2	1	0	1	1	1	1	1	9	7	2	1
550	52	2	48.6	152	2	70	0	0	1	3	2	0	0	2	0	0	0	0	0	1	1	0	0	0	1	0	0	0	1	1	1	0	1	0	1	5	1	1
551	20	2	64.8	152.3	4	76.5	0	0	1	3	1	0	0	1	0	0	0	0	0	1	1	0	1	0	0	0	0	1	2	0	0	0	0	0	1	4	1	1
552	19	2	64	159	3	77	0	0	1	3	1	0	0	1	0	0	0	0	0	1	0	0	2	0	0	1	0	0	1	0	0	0	0	0	1	3	1	1
553	26	2	65.3	162.8	3	79	0	0	1	3	1	0	0	1	0	0	0	0	0	1	1	0	0	0	0	0	0	1	0	1	0	0	0	0	2	1	1	1
554	36	2	59	157.8	3	75.5	0	0	1	2	1	0	0	3	0	0	0	0	0	1	0	0	0	0	0	0	0	1	1	0	1	0	0	1	2	2	1	1
555	34	2	82.1	152.5	4	90	1	0	1	4	2	0	0	2	0	0	0	0	0	1	0	0	0	0	0	0	0	0	0	1	0	0	0	1	2	0	1	1
556	33	2	63.4	163	3	74.8	0	0	1	4	2	0	0	1	0	0	0	0	0	1	0	0	0	0	0	1	0	0	0	0	0	0	0	0	1	0	1	1
557	37	2	73.9	166	3	84.5	0	0	1	3	1	0	0	1	0	0	0	0	0	1	1	2	1	0	0	1	0	1	1	1	1	0	1	0	5	5	1	1
558	32	2	68.5	154.3	4	89.8	1	0	1	3	1	0	0	1	0	0	0	0	0	1	1	0	1	0	0	0	0	1	1	0	0	0	0	0	1	3	1	1
559	45	2	84.7	154.3	4	96.5	1	1	1	2	1	0	0	3	0	0	0	0	0	1	0	0	0	0	0	0	0	1	0	0	0	0	0	0	1	0	1	1
560	19	2	87.3	157.5	4	93	1	0	1	3	1	0	0	1	0	0	0	0	0	1	1	0	0	1	0	0	0	2	1	2	0	0	0	2	7	2	1	1
561	32	2	67.7	159.3	3	87.5	1	0	1	3	2	0	0	2	0	0	0	0	0	1	1	0	1	0	1	0	1	1	1	0	1	0	0	0	1	6	1	1
562	18	2	43	149	2	65	0	0	1	3	1	0	0	9	0	0	0	0	0	1	1	0	1	0	0	0	0	1	0	0	0	0	0	0	1	2	1	1
563	18	2	52	160	2	70	0	0	1	3	1	0	0	3	0	0	0	0	0	1	1	0	0	0	0	0	0	1	0	0	0	0	1	0	1	2	1	1
564	18	2	65	159.5	3	80	1	0	1	3	1	0	0	9	0	0	0	0	0	1	1	0	1	0	0	0	0	1	1	0	1	0	0	0	1	4	1	1
565	18	2	70	163	3	66	0	0	1	3	1	0	0	1	0	0	0	0	0	1	0	0	1	0	0	0	0	1	1	0	1	0	1	0	1	4	1	1
566	18	2	53	156	2	71	0	0	1	3	1	0	0	9	0	0	0	0	0	1	0	1	2	0	1	1	1	1	0	0	1	0	1	0	3	6	1	1
567	19	2	59	160	3	80	1	0	1	3	1	0	0	2	0	0	0	0	0	1	0	0	0	0	0	0	0	0	1	0	0	0	0	0	0	1	1	1
568	18	2	53	154	2	78	0	0	1	3	1	0	0	9	0	0	0	0	0	1	1	2	0	0	0	0	0	1	1	0	0	0	0	0	3	2	1	1
569	25	2	75	152	4	88	1	0	1	3	1	0	0	2	0	0	0	0	0	1	0	0	0	0	0	0	0	0	0	0	0	0	1	0	0	1	1	1
570	54	2	89.7	161.3	4	101.5	1	0	1	4	3	0	0	1	0	0	0	0	0	1	1	0	1	0	0	0	1	1	0	1	0	0	1	0	2	4	1	1
571	57	2	47.7	150.3	2	79.5	0	0	1	3	3	0	0	3	0	0	0	0	0	1	1	0	1	0	0	0	1	1	1	0	1	0	1	0	1	6	1	1
572	51	2	68.3	155	4	83	1	0	2	4	2	0	0	2	0	0	0	0	0	1	1	1	0	0	0	0	0	1	0	0	1	0	1	1	3	3	1	1
573	28	2	83.8	159	4	99.8	1	0	1	4	1	0	0	2	0	0	0	0	0	1	1	0	1	0	0	0	0	1	1	1	0	0	1	0	2	4	1	1
574	40	2	84.6	156	4	104	1	0	1	3	3	0	0	1	0	0	0	0	0	1	1	0	1	0	1	1	1	1	1	1	1	1	1	0	4	7	1	1
575	24	2	44	164	1	59.5	0	0	1	3	1	0	0	1	0	0	0	0	0	1	0	0	0	3	0	2	2	1	1	0	1	0	0	2	8	4	2	1
576	26	2	69.2	156.5	4	86	1	0	1	3	1	0	0	9	0	0	0	0	0	1	1	0	1	0	0	0	0	1	1	0	1	0	1	0	1	5	1	1
577	38	2	48.4	153	2	63.8	0	0	1	3	1	0	0	9	0	0	0	0	0	1	1	3	0	0	1	0	2	1	0	0	1	0	0	1	5	5	1	1
578	31	2	64	156	3	86	1	0	1	3	2	0	0	2	0	0	0	0	0	1	0	0	0	0	0	1	0	1	1	1	0	0	0	0	3	1	1	1
579	31	2	57.5	157.8	3	71.8	0	0	1	3	2	0	0	1	0	0	0	0	0	1	1	0	1	0	0	0	1	1	1	0	1	0	1	0	1	6	1	1
580	32	2	66.4	147.5	4	88	1	0	1	3	2	0	0	1	0	0	0	0	0	1	1	0	1	0	0	1	1	2	1	1	1	0	1	0	4	6	1	1
581	54	2	50.8	151	2	77.8	0	0	1	4	1	0	0	2	0	0	0	0	0	1	1	0	2	1	1	1	0	1	1	1	1	1	1	0	5	7	1	1
582	67	2	86.1	151	4	115	1	1	1	2	1	0	0	1	0	0	0	0	0	1	1	3	0	3	1	1	2	1	0	0	1	3	0	1	12	5	2	1
583	29	2	60.1	151	3	80.5	1	0	1	2	1	0	0	1	0	0	0	0	0	1	1	2	1	2	0	1	0	3	1	0	1	0	0	2	10	4	2	1
584	50	2	55.8	154.8	3	72.5	0	0	1	2	1	0	0	1	0	0	0	0	0	1	0	0	1	0	0	0	0	1	1	1	1	0	0	0	2	3	1	1
585	22	2	48.2	162	1	75.7	0	0	1	3	1	0	0	1	0	0	0	0	0	1	1	0	1	0	0	1	0	0	1	0	0	0	1	0	1	4	1	1
586	55	2	81.3	161.8	4	110.5	1	0	1	2	1	0	0	1	0	0	0	0	0	1	1	0	0	0	0	0	0	1	0	0	0	0	1	0	1	2	1	1
587	46	2	62	156	3	93.8	1	0	1	3	2	0	0	1	0	0	0	0	0	1	1	0	0	0	0	1	1	1	0	1	0	0	0	0	3	2	1	1
588	26	2	50.6	152	2	65.4	0	0	1	3	2	0	0	1	0	0	0	0	0	1	1	0	1	0	0	1	0	1	1	0	1	0	1	1	3	5	1	1
589	39	2	84.4	162.5	4	101.9	1	0	1	3	3	0	0	1	0	0	0	0	0	1	1	2	1	0	0	0	0	1	1	0	0	0	1	0	3	4	1	1
590	21	2	62	159	3	71	0	0	1	3	1	0	0	1	0	0	0	0	0	1	0	0	0	0	0	2	0	1	1	0	1	0	0	0	3	2	1	1
591	45	2	78	157.3	4	89.5	1	1	1	3	1	0	0	1	0	0	0	0	0	1	1	0	0	0	0	1	1	2	1	1	2	0	1	1	5	6	1	1
592	25	2	63.8	151.5	4	81.8	1	0	1	3	2	0	0	1	0	0	0	0	0	1	1	0	1	0	1	0	0	1	1	0	0	0	0	0	1	4	1	1
593	38	2	65.7	142.5	4	85.5	1	0	1	3	2	0	0	2	0	0	0	0	0	1	0	0	2	0	1	0	0	1	0	0	0	0	1	0	1	4	1	1
594	41	2	77.3	160	4	87.3	1	0	1	4	3	0	0	2	0	0	0	0	0	1	1	0	2	0	1	1	0	1	1	1	1	0	1	0	3	7	1	1
595	21	2	44.8	158	1	57.5	0	0	1	3	1	0	0	2	0	0	0	0	0	1	1	0	1	0	0	1	0	0	0	0	1	0	0	0	1	3	1	1
596	33	2	46.1	157	2	72.4	0	0	1	4	3	0	0	2	0	0	0	0	0	1	1	1	1	0	2	1	1	1	1	0	0	0	1	0	3	7	1	1
597	23	2	59.4	167	2	69	0	0	1	3	1	0	0	3	0	0	0	0	0	1	1	1	1	0	0	2	1	0	2	0	2	2	0	1	6	7	1	1
598	21	2	45.4	149.5	2	60.9	0	0	1	3	1	0	0	1	0	0	0	0	0	1	1	0	2	0	1	2	1	1	1	1	0	0	1	1	5	7	1	1
599	54	2	57.3	151	3	76	0	0	1	2	1	0	0	1	0	0	0	0	0	1	1	0	0	3	0	1	0	1	3	0	0	3	1	2	10	5	2	1
600	34	2	50.1	152	2	81	1	0	1	2	1	0	0	2	0	0	0	0	0	1	1	0	0	0	0	0	0	2	0	0	1	0	0	1	3	2	1	1
601	26	2	72.3	167	3	84	1	0	1	3	2	0	0	1	0	0	0	0	0	1	0	0	0	0	0	1	0	1	0	0	0	0	0	0	2	0	1	1
602	22	2	49.8	154.5	2	67.4	0	0	1	3	1	0	0	3	0	0	0	0	0	1	1	0	1	0	0	0	0	1	1	0	1	0	1	0	1	5	1	1
603	30	2	65.7	154.5	4	82.5	1	0	1	3	2	0	0	2	0	0	0	0	0	1	1	0	1	0	0	1	1	1	1	0	1	0	1	0	2	6	1	1
604	18	2	62.2	153	3	78.3	0	0	1	3	1	0	0	1	0	0	0	0	0	1	1	2	1	0	0	0	0	1	1	1	1	2	0	0	6	4	1	1
605	54	2	88.8	164	4	105.2	1	0	1	3	2	0	0	1	0	0	0	0	0	1	0	0	0	3	0	0	0	1	0	0	0	0	0	0	4	0	1	1
606	28	2	74.4	152	4	87	1	0	1	3	1	0	0	1	0	0	0	0	0	1	0	0	1	0	0	1	0	1	1	0	0	0	1	0	2	3	1	1
607	44	2	70.2	151	4	85.5	1	1	1	4	3	0	0	2	0	0	0	0	0	1	1	0	0	0	0	0	1	1	0	0	0	0	0	0	1	2	1	1
608	49	2	53.1	147	3	76.2	0	0	2	4	3	0	0	1	0	0	0	0	0	1	0	1	0	0	0	0	0	1	0	2	0	1	0	0	5	0	1	1
609	29	2	57.8	153.5	3	71.8	0	0	1	4	1	0	0	2	0	0	0	0	0	1	0	0	1	3	0	0	0	1	1	0	1	0	0	0	4	3	1	1
610	33	2	66.9	153.3	4	75.5	0	0	1	3	1	0	0	9	0	0	0	0	0	1	0	0	1	0	0	0	2	1	0	0	1	0	0	1	2	4	1	1
611	29	2	85	157	4	112.1	1	0	1	3	2	0	0	2	0	0	0	0	0	1	1	0	0	0	0	1	0	1	0	0	0	0	1	0	2	2	1	1
612	24	2	52.6	156	2	69.5	0	0	1	3	1	0	0	2	0	0	0	0	0	1	0	0	0	0	0	0	1	0	0	0	0	0	0	0	0	1	1	1
613	37	2	62.3	157.5	3	76.2	0	0	1	2	1	0	0	3	0	0	0	0	0	1	1	0	2	0	0	1	0	1	1	0	0	2	1	0	4	5	1	1
614	39	2	74.4	157.8	4	82.3	1	0	1	2	2	0	0	1	0	0	0	0	0	1	1	0	0	0	0	0	0	1	0	0	0	0	1	0	1	2	1	1
615	50	2	79	154	4	95.5	1	1	1	2	1	0	0	1	0	0	0	0	0	1	1	0	1	0	0	0	0	1	1	1	1	0	1	0	2	5	1	1
616	28	2	52.8	153.5	2	76.5	0	0	1	3	2	0	0	2	0	0	0	0	0	1	0	0	0	0	0	1	0	1	1	0	0	0	0	0	2	1	1	1
617	70	2	52	142.5	3	75.4	0	0	1	2	1	0	0	1	0	0	0	0	0	1	0	0	0	0	0	1	0	1	0	0	0	0	0	1	3	0	1	1
618	24	2	73.5	160	4	86	1	0	1	3	1	0	0	3	0	0	0	0	0	1	1	2	2	0	1	1	1	1	0	1	1	0	1	0	5	7	1	1
619	33	2	63.5	162.8	3	82.4	1	0	1	3	2	0	0	1	0	0	0	0	0	1	1	0	0	0	0	0	0	1	1	1	1	0	1	0	2	4	1	1
620	45	2	93.2	157	4	96.5	1	0	1	2	1	0	0	1	0	0	0	0	0	1	1	0	0	0	0	0	0	1	1	0	0	0	1	0	1	3	1	1
621	24	2	60.5	157.85	3	72.5	0	0	1	2	1	0	0	1	0	0	0	0	0	1	0	0	1	0	0	1	0	1	1	1	1	0	0	0	3	3	1	1
622	67	2	58.5	146.5	3	76.5	0	0	1	2	1	0	0	1	0	0	0	0	0	1	0	0	0	0	0	0	0	0	1	0	1	0	1	1	1	3	1	1
623	42	2	91.6	155	4	95.6	1	1	1	4	1	0	0	1	0	0	0	0	0	1	0	0	0	0	0	0	1	0	1	0	1	0	1	0	0	4	1	1
624	51	2	78	155	4	101	1	0	1	3	3	0	0	1	0	0	0	0	0	1	0	0	0	0	0	1	0	1	1	0	0	0	0	0	2	1	1	1
625	42	2	118.8	162	4	101.9	1	0	1	3	2	1	0	1	0	0	0	0	0	1	0	0	0	0	1	1	0	2	0	1	1	2	0	0	6	2	1	1
626	23	2	53.2	165.3	2	65.8	0	0	1	3	1	0	0	2	0	0	0	0	0	1	1	0	0	0	0	1	0	1	1	0	1	0	0	2	4	3	1	1
627	25	2	46.5	150	2	60.1	0	0	1	3	1	0	0	2	0	0	0	0	0	1	0	0	0	0	0	0	0	0	1	0	0	0	0	0	0	1	1	1
628	49	2	51.2	156	2	72.8	0	0	1	4	3	0	0	2	0	0	0	0	0	1	1	1	0	0	0	1	1	2	1	0	0	0	0	0	4	3	1	1
629	26	2	43.8	153.3	2	68	0	0	1	3	1	0	0	3	0	0	0	0	0	1	0	0	0	0	0	0	0	1	0	0	0	0	0	0	1	0	1	1
630	21	2	64.8	156.8	3	80.2	1	0	1	3	1	0	0	1	0	0	0	0	0	1	1	0	0	0	0	1	0	0	0	0	0	0	0	0	1	1	1	1
631	34	2	75	160	4	83.2	1	0	2	3	2	0	2	2	0	0	0	0	0	1	0	0	1	0	0	0	0	0	0	2	1	0	0	0	2	2	1	1
632	26	2	41.8	147.5	2	59	0	0	1	3	1	0	0	2	0	0	0	0	0	1	1	0	2	0	0	1	1	1	1	1	1	0	1	0	3	7	1	1
633	54	2	85	152	4	102.3	1	1	1	2	2	0	0	1	0	0	0	0	0	1	1	0	1	0	0	1	1	1	1	1	1	1	1	0	4	6	1	1
634	36	2	68	154.3	4	85.8	1	0	1	3	2	0	0	2	0	0	0	0	0	1	0	0	1	0	1	0	1	1	1	1	1	0	1	1	3	6	1	1
635	40	2	74.3	147.8	4	91.1	1	0	1	3	2	0	0	1	0	0	0	0	0	1	0	0	0	0	0	0	0	1	0	0	0	0	0	0	1	0	1	1
636	26	2	63	163	3	73.7	0	0	1	3	1	0	0	1	0	0	0	0	0	1	1	0	1	0	0	0	0	1	1	0	0	0	0	0	1	3	1	1
637	57	2	79.5	156	4	89.6	1	1	1	2	2	0	0	1	0	0	0	0	0	1	1	0	0	0	0	1	0	1	1	0	1	1	0	0	3	3	1	1
638	52	2	71.4	150	4	89.8	1	0	1	3	2	0	0	1	0	0	0	0	0	1	1	2	1	0	0	1	1	1	1	0	0	0	0	0	4	4	1	1
639	46	2	58.7	159.8	2	69.9	0	0	1	4	3	0	0	1	0	0	0	0	0	1	1	2	1	1	2	1	0	1	1	0	1	1	0	0	6	6	1	1
640	66	2	53	146.3	3	83	1	0	1	1	1	0	0	2	0	0	0	0	0	1	0	3	0	0	0	0	0	0	0	0	0	0	0	0	3	0	1	1
641	18	2	52.6	150	3	89.8	1	0	1	3	1	0	0	1	0	0	0	0	0	1	1	0	0	0	0	0	0	0	0	1	0	0	0	0	1	1	1	1
642	33	2	73.9	149.8	4	104.8	1	0	1	3	2	0	0	2	0	0	0	0	0	1	1	0	1	0	1	0	0	1	1	1	2	0	1	1	3	7	1	1
643	41	2	104.2	162.5	4	94	1	0	1	4	3	0	0	3	0	0	0	0	0	1	0	0	0	0	0	0	0	1	0	0	0	0	0	0	1	0	1	1
644	29	2	55.3	156.3	2	69.1	0	0	1	3	2	0	0	2	0	0	0	0	0	1	1	0	1	0	0	1	2	1	1	0	1	0	1	0	2	7	1	1
645	30	2	48.8	149.3	2	72.3	0	0	1	4	3	0	0	1	0	0	0	0	0	1	1	0	1	0	1	1	1	1	1	1	1	0	1	0	3	7	1	1
646	20	2	69.1	163	3	79.4	0	0	1	3	1	0	0	1	0	0	0	0	0	1	1	0	0	0	0	0	0	0	1	0	0	0	0	0	0	2	1	1
647	20	2	48.5	156	2	64.5	0	0	1	3	1	0	0	9	0	0	0	0	0	1	1	0	1	0	0	1	0	1	1	1	0	0	1	0	3	4	1	1
648	34	2	49.4	160	2	67.5	0	0	1	4	2	0	0	1	0	0	0	0	0	1	2	0	0	0	1	2	0	2	0	1	1	0	0	0	5	4	1	1
649	48	2	97.4	162.5	4	100.9	1	0	1	3	2	0	0	3	0	0	0	0	0	1	1	2	1	3	0	0	1	1	1	1	1	0	0	0	7	5	1	1
650	37	2	49	156	2	70.8	0	0	1	3	2	0	0	1	0	0	0	0	0	1	0	0	0	0	0	0	0	0	0	0	0	0	0	0	0	0	1	1
651	38	2	45.4	157	1	64	0	0	1	3	2	0	0	1	0	0	0	0	0	1	1	0	0	0	0	2	0	1	1	0	1	0	1	0	3	4	1	1
652	29	2	65.6	164.8	3	81.5	1	0	1	3	2	0	0	2	0	0	0	0	0	1	0	0	1	0	0	1	1	0	1	0	1	0	1	0	1	5	1	1
653	25	2	44.6	154	2	59.5	0	0	1	3	1	0	0	1	0	0	0	0	0	1	1	0	0	0	0	1	0	1	1	0	1	0	0	0	2	3	1	1
654	35	2	57.9	156	3	73	0	0	1	4	2	0	0	1	0	0	0	0	0	1	0	0	0	0	0	0	0	1	0	0	0	0	0	0	1	0	1	1
655	42	2	75	159	4	87.3	1	0	1	4	2	0	0	1	0	0	0	0	0	1	1	0	2	0	0	2	1	1	1	1	1	2	0	2	8	6	2	1
656	43	1	85	175	4	104	1	0	1	3	2	2	0	3	0	0	0	0	0	1	1	0	0	0	0	0	0	1	0	0	0	0	0	0	1	1	1	1
657	26	1	117.4	169	4	115	1	0	1	2	1	2	1	3	0	0	0	0	0	1	1	0	0	0	0	1	2	1	1	0	1	0	1	0	2	6	1	1
658	34	1	99	173	4	102	1	0	1	3	1	0	0	3	0	0	0	0	0	1	0	0	0	0	0	1	2	2	1	1	1	0	1	1	5	5	1	1
659	35	1	69.2	168	3	82	0	0	1	2	1	0	0	9	0	0	0	0	0	1	1	0	1	0	0	0	0	1	1	0	1	0	0	0	1	4	1	1
660	50	1	80	174.5	3	101	1	0	3	2	1	1	2	3	0	0	0	0	0	1	1	0	1	0	0	2	0	2	1	0	0	0	0	0	4	3	1	1
661	39	1	95.8	171	4	98	1	0	1	2	1	1	0	3	0	0	0	0	0	1	1	2	1	2	0	1	2	1	1	1	1	2	1	2	11	7	2	1
662	25	1	70.3	169	3	83	0	0	1	3	1	0	0	1	0	0	0	0	0	1	1	0	0	0	0	0	0	3	0	0	0	0	0	0	3	1	1	1
663	36	1	80.7	165	4	99.5	1	1	1	3	2	0	0	2	0	0	0	0	0	1	0	0	0	0	0	0	0	0	0	0	0	0	1	0	0	1	1	1
664	23	1	57.9	165	2	78	0	0	1	3	1	0	0	3	0	0	0	0	0	1	1	0	1	0	0	2	1	1	1	0	1	0	0	0	3	5	1	1
665	34	1	132	175.5	4	130.5	1	0	1	4	1	0	0	3	0	0	0	0	0	1	1	2	1	0	0	1	2	1	0	1	0	0	0	1	6	4	1	1
666	63	1	89	173	4	127.5	1	0	1	4	1	1	0	1	0	0	0	0	0	1	1	0	0	0	0	0	0	3	1	1	1	0	1	0	4	4	1	1
667	31	1	72.1	162	3	84	0	0	1	3	2	0	0	1	0	0	0	0	0	1	1	0	1	3	0	0	2	1	1	1	1	0	1	0	5	7	1	1
668	26	1	72	183	2	81	0	0	2	4	2	1	2	3	0	0	0	0	0	1	0	0	0	0	1	0	0	0	0	1	0	0	0	0	1	1	1	1
669	32	1	66	167	3	85.5	0	0	1	2	1	1	1	9	0	0	0	0	0	1	1	2	1	0	0	0	1	1	0	0	0	1	0	1	5	3	1	1
670	27	1	70	178.5	2	80.5	0	0	2	4	3	0	2	2	0	0	0	0	0	1	0	0	1	1	1	1	1	2	1	0	1	0	0	0	4	5	1	1
671	43	1	98.6	173.5	4	110.2	1	0	1	4	3	1	0	2	0	0	0	0	0	1	0	0	0	0	0	0	0	1	1	0	0	0	0	0	1	1	1	1
672	36	1	67.3	159	3	85.3	0	0	1	4	3	1	0	1	0	0	0	0	0	1	1	1	0	3	0	0	0	2	1	0	1	1	0	0	7	3	1	1
673	41	1	70.1	165	3	91	1	0	1	2	1	1	0	2	0	0	0	0	0	1	0	0	0	0	0	0	0	0	0	0	0	0	0	0	0	0	1	1
674	45	1	111.6	179	4	118.5	1	0	1	3	2	0	0	2	0	0	0	0	0	1	0	0	0	0	0	0	0	1	0	0	0	0	1	0	1	1	1	1
675	32	1	65	161	3	83.3	0	0	1	2	1	2	0	2	0	0	0	0	0	1	1	0	0	0	0	1	0	1	1	2	1	0	1	1	5	4	1	1
676	68	1	72.6	166.5	3	96.3	1	0	1	2	1	0	0	2	0	0	0	0	0	1	0	0	0	0	0	0	1	1	0	0	0	0	1	0	1	2	1	1
677	41	1	98.3	166.5	4	117	1	1	1	2	2	2	0	1	0	0	0	0	0	1	1	0	0	0	0	1	3	1	1	1	1	0	1	0	3	7	1	1
678	56	1	99.2	167.8	4	104	1	0	1	3	1	0	0	2	0	0	0	0	0	1	0	0	0	0	0	0	0	0	0	0	0	0	0	0	0	0	1	1
679	32	1	50	175.3	1	68.8	0	0	1	3	2	0	0	2	0	0	0	0	0	1	1	0	0	0	0	0	0	1	0	0	0	0	0	0	1	1	1	1
680	27	1	67.2	169	3	88.5	0	0	1	4	1	0	0	3	0	0	0	0	0	1	1	2	1	0	0	1	1	1	1	1	2	2	1	1	8	7	2	1
681	29	1	84.5	160	4	96.6	1	0	1	3	2	2	0	2	0	0	0	0	0	1	0	0	1	1	1	1	1	1	1	2	1	0	1	1	6	6	1	1
682	34	1	72	171.5	3	91	1	0	1	4	2	0	0	2	0	0	0	0	0	1	1	0	1	0	0	1	2	2	1	1	1	1	1	0	5	7	1	1
683	41	1	81.9	165.3	4	96.5	1	0	1	4	3	0	0	2	0	0	0	0	0	1	1	1	0	0	0	1	0	1	0	1	1	1	1	0	5	3	1	1
684	45	1	71.2	162	3	95.8	1	0	1	3	2	2	0	1	0	0	0	0	0	1	1	0	1	3	0	0	0	1	1	2	2	0	0	0	6	5	1	1
685	62	1	86.4	175	4	111.2	1	1	1	2	1	0	0	2	0	0	0	0	0	1	1	3	0	3	0	0	0	0	0	0	0	0	0	0	6	1	1	1
686	34	1	45.4	177	1	65.8	0	0	1	2	1	1	0	2	0	0	0	0	0	1	1	0	0	0	0	1	2	1	1	0	0	0	0	1	3	4	1	1
687	28	1	101	178	4	104.5	1	0	3	3	2	0	0	2	0	0	0	0	0	1	1	1	2	0	1	0	1	2	1	3	1	0	0	0	6	7	1	1
688	40	1	70.8	156	4	93.8	1	1	1	2	1	0	0	9	0	0	0	0	0	1	1	0	1	0	0	0	0	0	1	0	1	0	0	0	0	4	1	1
689	40	1	75.5	155.5	4	98.5	1	1	1	3	2	0	0	1	0	0	0	0	0	1	1	2	0	3	0	1	2	0	0	1	1	0	1	2	9	5	2	1
690	40	1	77.2	173.5	3	90	1	0	1	1	1	1	0	1	0	0	0	0	0	1	1	0	0	0	1	0	1	1	1	0	0	0	0	3	4	4	1	1
691	25	1	69.5	162.8	3	82.4	0	0	1	2	1	0	0	2	0	0	0	0	0	1	1	0	0	0	0	0	0	1	0	0	0	0	0	0	1	1	1	1
692	42	1	53.1	159	2	79	0	0	1	2	1	1	0	3	0	0	0	0	0	1	1	0	0	0	0	0	0	1	0	0	0	0	0	2	3	1	1	1
693	31	1	78.5	166.5	4	97	1	0	1	3	2	0	0	9	0	0	0	0	0	1	0	0	1	0	0	0	0	1	0	0	0	0	1	0	1	2	1	1
694	31	1	76	165	4	98	1	0	1	4	2	1	0	1	0	0	0	0	0	1	0	0	1	0	0	0	0	1	1	0	0	0	1	0	1	3	1	1
695	19	1	52.8	168.8	2	70	0	0	1	3	1	0	0	2	0	0	0	0	0	1	1	0	2	0	1	0	1	0	0	0	0	0	1	0	0	6	1	1
696	42	1	78.1	162	4	95.5	1	0	1	2	1	0	0	2	0	0	0	0	0	1	1	0	0	0	0	0	0	0	1	0	0	0	1	3	3	3	1	1
697	41	1	67	165.5	3	85.4	0	0	1	4	2	0	0	1	0	0	0	0	0	1	1	1	1	0	1	0	0	2	1	1	1	0	0	3	7	5	1	1
698	31	1	80.1	168.8	4	98	1	0	1	3	2	0	0	1	0	0	0	0	0	1	1	1	1	0	0	1	2	2	1	1	0	0	0	0	5	5	1	1
699	32	1	80	172	3	85	0	0	1	2	1	2	0	2	0	0	0	0	0	1	0	0	0	0	1	0	0	0	0	1	1	0	1	0	1	3	1	1
700	55	1	70.2	176.5	2	98.8	1	0	1	3	3	0	0	1	0	0	0	0	0	1	0	3	1	0	0	1	1	1	1	1	1	2	1	0	8	5	2	1
701	31	1	80.3	171	3	89.5	0	0	1	3	1	1	0	2	0	0	0	0	0	1	1	2	2	0	0	2	1	1	1	2	1	1	1	2	10	7	2	1
702	54	1	67.9	173	2	92	1	0	1	3	2	0	0	2	0	0	0	0	0	1	0	0	0	0	0	1	0	1	0	0	1	0	0	0	2	1	1	1
703	50	1	97.1	178	4	96	1	0	1	2	3	0	0	1	0	0	0	0	0	1	0	1	0	0	0	0	1	0	0	0	1	0	1	0	1	3	1	1
704	30	1	90.4	171	4	102.3	1	0	1	4	2	0	0	1	0	0	0	0	0	1	0	0	1	0	0	0	0	2	1	2	0	0	0	0	4	2	1	1
705	19	1	63.3	165.5	3	79.5	0	0	1	3	1	0	0	1	0	0	0	0	0	1	1	0	1	0	0	0	0	1	1	0	0	0	1	0	1	4	1	1
706	25	1	82.7	177.5	3	95.1	1	0	1	3	1	0	0	2	0	0	0	0	0	1	1	2	1	0	0	1	0	1	1	1	1	0	1	0	5	5	1	1
707	44	1	90.1	171	4	106.5	1	1	1	3	2	0	0	1	0	0	0	0	0	1	1	0	1	0	0	1	1	1	1	1	1	0	1	1	4	6	1	1
708	18	1	67.9	164.5	3	87	0	0	1	3	1	1	0	1	0	0	0	0	0	1	0	0	0	0	0	0	0	0	0	0	0	0	0	0	0	0	1	1
709	25	1	90.6	171.5	4	103.9	1	0	1	4	1	0	0	1	0	0	0	0	0	1	1	0	1	0	1	0	1	1	1	0	0	0	1	0	1	6	1	1
710	19	1	48.2	165	1	68.9	0	0	1	3	1	0	0	1	0	0	0	0	0	1	0	0	0	0	0	1	0	0	0	0	1	0	0	0	1	1	1	1
711	35	1	73.6	157	4	95.1	1	0	1	4	2	2	0	2	0	0	0	0	0	1	1	0	1	0	0	0	0	1	0	0	0	0	0	0	1	2	1	1
712	56	1	92.1	173	4	93	1	0	1	3	3	0	0	1	0	0	0	0	0	1	0	0	0	0	0	0	0	0	0	0	0	0	0	0	0	0	1	1
713	26	1	67.9	163	3	82.3	0	0	2	3	1	0	0	1	0	0	0	0	0	1	1	1	0	0	1	1	1	1	0	1	0	0	1	1	5	4	1	1
714	24	1	76.6	171	3	89.5	0	0	1	3	1	1	0	2	0	0	0	0	0	1	1	2	1	0	0	0	0	0	1	0	0	0	0	1	3	3	1	1
715	22	1	62	162	3	90.5	1	0	1	3	1	0	0	1	0	0	0	0	0	1	1	2	0	0	0	0	0	1	0	0	0	0	0	0	3	1	1	1
716	32	1	93.8	163.5	4	109.7	1	0	1	4	3	2	0	2	0	0	0	0	0	1	1	0	0	0	0	1	0	1	1	0	0	0	0	0	2	2	1	1
717	40	1	121.6	180	4	120.5	1	1	1	2	2	2	1	3	0	0	0	0	0	1	1	0	0	0	0	0	0	1	0	0	0	0	0	0	1	1	1	1
718	52	1	75	180	3	95.5	1	0	1	1	2	2	0	1	0	0	0	0	0	1	0	0	0	3	0	0	1	1	1	1	1	2	1	1	8	4	2	1
719	34	1	75.4	169	3	89.5	0	0	1	3	2	0	0	1	0	0	0	0	0	1	1	1	0	0	0	2	2	1	0	1	1	0	0	2	7	4	1	1
720	41	1	63.5	158.8	3	82.5	0	0	1	3	2	0	0	1	0	0	0	0	0	1	0	0	0	0	0	0	0	0	0	0	0	0	0	0	0	0	1	1
721	27	1	65.5	166.3	3	89	0	0	1	3	1	0	0	1	0	0	0	0	0	1	0	0	2	0	1	0	1	1	1	1	1	0	1	0	2	7	1	1
722	25	1	98	176	4	102.5	1	0	1	2	1	2	0	2	0	0	0	0	0	1	1	0	0	0	0	0	0	1	0	0	0	0	0	0	1	1	1	1
723	32	1	120.2	186	4	117.5	1	0	1	2	1	1	0	1	0	0	0	0	0	1	1	2	1	0	0	0	0	1	1	1	1	0	1	1	5	5	1	1
724	21	1	74.7	173	3	83	0	0	1	2	1	2	0	3	0	0	0	0	0	1	0	0	0	0	0	1	1	1	1	0	1	0	0	0	2	3	1	1
725	25	1	54.7	146.8	3	78.4	0	0	1	2	1	0	0	2	0	0	0	0	0	1	1	0	1	0	0	1	0	0	1	0	1	0	1	0	1	5	1	1
726	59	1	51.9	158.8	2	78.8	0	0	1	2	2	2	0	2	0	0	0	0	0	1	0	0	2	0	1	0	1	1	0	0	1	0	1	0	1	6	1	1
727	31	1	91.2	169.5	4	113.9	1	0	1	3	2	1	0	2	0	0	0	0	0	1	1	0	0	0	0	0	0	0	1	0	0	0	0	0	0	2	1	1
728	30	1	64.2	168	2	84.9	0	0	1	3	2	1	0	1	0	0	0	0	0	1	0	0	0	0	0	0	0	0	0	0	1	3	0	0	3	1	1	1
729	33	1	95	175	4	103.5	1	1	1	3	2	1	0	1	0	0	0	0	0	1	0	0	0	0	0	0	0	1	0	0	0	0	0	0	1	0	1	1
730	24	1	86.1	169	4	100.5	1	0	1	3	1	1	0	1	0	0	0	0	0	1	1	0	0	0	0	0	0	1	0	0	0	0	0	0	1	1	1	1
731	39	1	65.6	159	3	88	0	0	1	4	3	0	0	1	0	0	0	0	0	1	0	0	0	0	0	1	0	1	2	1	3	0	1	1	4	6	1	1
732	31	1	76.7	168.3	3	91	1	0	1	3	1	0	0	2	0	0	0	0	0	1	1	0	1	0	1	1	1	1	1	0	1	0	1	0	2	7	1	1
733	33	1	75.2	169.8	3	91.2	1	0	1	2	1	2	0	1	0	0	0	0	0	1	1	0	1	0	0	0	0	1	1	0	1	0	1	0	1	5	1	1
734	42	1	70.2	168.8	3	83	0	0	1	3	2	1	1	1	0	0	0	0	0	1	1	0	1	3	0	1	1	1	1	1	2	0	0	0	6	6	1	1
735	31	1	89.4	171.3	4	104	1	0	1	3	1	1	0	1	0	0	0	0	0	1	0	0	0	0	0	0	0	0	0	0	0	0	0	0	0	0	1	1
736	35	1	85.7	174.3	4	94.3	1	0	1	4	2	0	0	1	0	0	0	0	0	1	0	0	0	0	0	1	1	1	0	0	0	0	0	0	2	1	1	1
737	36	1	83.5	162	4	107.3	1	0	1	3	1	1	0	3	0	0	0	0	0	1	1	1	1	0	0	1	0	1	1	1	0	0	1	2	6	4	1	1
738	28	1	71.2	169	3	85	0	0	1	3	1	1	0	3	0	0	0	0	0	1	1	2	0	0	0	0	0	2	1	0	0	0	1	0	4	3	1	1
739	60	1	63.9	159	3	84.5	0	0	2	2	1	0	2	3	0	0	0	0	0	1	0	0	0	0	0	0	0	0	0	0	0	0	0	0	0	0	1	1
740	33	1	61.8	170.3	2	76.9	0	0	1	2	1	2	0	2	0	0	0	0	0	1	0	0	2	0	0	0	0	1	1	0	1	3	2	0	4	6	1	1
741	58	1	68	159	3	88	0	0	1	2	2	0	0	1	0	0	0	0	0	1	0	0	0	0	0	0	0	0	0	0	0	0	0	0	0	0	1	1
742	35	1	73.7	171	3	89.5	0	0	1	2	1	2	0	2	0	0	0	0	0	1	0	0	0	0	0	1	0	1	0	0	0	0	0	0	2	0	1	1
743	42	1	74.2	161.5	4	99.5	1	0	1	2	1	0	0	1	0	0	0	0	0	1	2	0	1	0	0	0	0	1	1	0	0	0	0	0	1	4	1	1
744	38	1	77.2	171.3	3	89.9	0	0	1	2	2	0	0	1	0	0	0	0	0	1	1	0	2	0	1	1	0	1	1	1	1	0	1	0	3	7	1	1
745	32	1	99.5	171.8	4	109.5	1	0	1	3	2	1	0	1	0	0	0	0	0	1	1	2	1	0	0	0	0	2	0	1	1	0	0	0	5	3	1	1
746	31	1	94.7	166.5	4	101.8	1	0	1	2	1	2	0	3	0	0	0	0	0	1	1	1	0	0	1	0	0	1	1	0	1	0	0	0	2	4	1	1
747	48	1	109.6	173.5	4	106.5	1	1	1	2	1	1	0	2	0	0	0	0	0	1	1	0	1	0	0	0	0	1	0	0	0	0	0	0	1	2	1	1
748	33	1	78	164.3	4	93.8	1	0	1	2	1	2	0	9	0	0	0	0	0	1	0	0	0	0	0	0	0	0	0	0	0	0	0	0	0	0	1	1
749	40	1	91.5	178	4	95.3	1	0	1	2	1	1	0	1	0	0	0	0	0	1	1	0	0	0	0	1	0	1	1	0	0	0	0	1	3	2	1	1
750	31	1	76.4	176	3	85.8	0	0	1	2	1	1	0	2	0	0	0	0	0	1	0	0	0	0	0	0	0	1	0	0	0	0	0	1	2	0	1	1
751	24	1	82.8	171	4	94.1	1	0	1	3	1	0	0	1	0	0	0	0	0	1	1	2	1	0	0	2	0	1	1	0	0	0	1	0	5	4	1	1
752	31	1	81	169	4	92.1	1	0	1	2	1	2	0	1	0	0	0	0	0	1	1	0	0	3	0	1	0	0	1	1	1	0	1	3	8	4	2	1
753	34	1	83.1	168.3	4	96.1	1	0	1	2	2	0	0	2	0	0	0	0	0	1	0	0	0	0	0	0	0	1	0	0	0	0	0	0	1	0	1	1
754	35	1	86	170	4	99	1	0	1	2	1	1	0	1	0	0	0	0	0	1	1	0	0	0	0	1	0	1	0	0	0	0	0	0	2	1	1	1
755	29	1	140.7	182	4	119.2	1	0	1	2	1	2	0	1	0	0	0	0	0	1	0	0	0	0	0	1	2	2	0	0	1	0	0	0	3	3	1	1
756	35	1	77	170.8	3	88.5	0	0	1	3	2	1	0	2	0	0	0	0	0	1	1	0	1	0	1	0	0	1	1	1	1	0	1	0	2	6	1	1
757	27	1	114.7	181.3	4	111.3	1	0	1	3	1	1	0	1	0	0	0	0	0	1	1	1	0	0	0	0	0	1	0	1	0	0	0	3	6	1	1	1
758	25	1	85	171	4	101.2	1	0	1	2	1	0	0	3	0	0	0	0	0	1	0	0	0	0	0	0	2	0	1	0	0	2	0	1	3	3	1	1
759	26	1	81.5	157.5	4	101.3	1	0	1	4	2	0	0	1	0	0	0	0	0	1	0	0	0	0	0	1	0	1	0	0	0	0	0	0	2	0	1	1
760	32	1	79.5	176.8	3	88.9	0	0	1	4	2	0	0	2	0	0	0	0	0	1	0	0	1	0	0	0	0	2	1	0	0	1	1	0	3	3	1	1
761	44	1	101	173	4	102.5	1	0	1	3	2	2	0	1	0	0	0	0	0	1	0	0	0	0	0	0	1	0	0	0	0	0	0	0	0	1	1	1
762	30	1	68.1	172	3	82.4	0	0	1	4	2	0	0	1	0	0	0	0	0	1	0	0	0	0	0	0	1	1	0	0	1	0	1	0	1	3	1	1
763	43	1	60.9	169	2	80.8	0	0	1	2	1	2	1	1	0	0	0	0	0	1	1	0	1	0	0	0	0	1	1	0	0	0	1	0	1	4	1	1
764	29	1	55.9	174.5	1	68.2	0	0	1	4	2	0	0	1	0	0	0	0	0	1	1	2	1	0	1	1	1	1	1	1	1	2	1	1	8	7	2	1
765	28	1	71.8	165.3	3	92.5	1	0	1	2	1	0	0	9	0	0	0	0	0	1	0	0	0	0	0	1	1	1	0	0	1	0	0	1	3	2	1	1
766	50	1	85.5	161.8	4	109	1	0	1	4	2	0	0	1	0	0	0	0	0	1	1	0	0	0	0	1	1	1	1	1	1	1	1	0	4	5	1	1
767	40	1	78.7	172.5	3	85.3	0	0	1	2	1	0	0	9	0	0	0	0	0	1	1	0	1	0	0	0	0	1	2	0	1	0	1	1	2	6	1	1
768	30	1	66.1	176	2	80	0	0	1	3	1	0	0	2	0	0	0	0	0	1	1	2	1	3	1	1	2	1	1	0	0	0	1	0	7	7	1	1
769	35	1	67.5	168	3	85	0	0	1	3	2	0	0	3	0	0	0	0	0	1	1	0	2	0	2	0	0	1	1	0	1	0	0	0	1	7	1	1
770	27	1	114.2	171	4	108	1	0	2	4	2	0	0	9	0	0	0	0	0	1	0	1	0	0	2	1	1	1	1	0	1	0	1	0	3	6	1	1
771	37	1	70.6	167.3	3	87.8	0	0	1	3	1	1	0	2	0	0	0	0	0	1	1	0	1	0	1	1	0	1	1	1	1	0	1	0	3	6	1	1
772	30	1	76.3	161.8	4	86.8	0	0	1	2	1	0	0	1	0	0	0	0	0	1	1	0	1	0	1	1	0	1	1	0	1	0	0	1	3	5	1	1
773	28	1	75	178	3	80.2	0	0	1	3	2	1	0	2	0	0	0	0	0	1	1	0	0	0	0	2	1	1	1	0	0	0	0	0	3	3	1	1
774	65	1	93.2	176	4	112.8	1	1	1	3	1	2	1	1	0	0	0	0	0	1	0	0	0	0	0	0	0	1	0	0	0	0	0	0	1	0	1	1
775	32	1	76.9	167	4	93.3	1	0	1	4	2	0	0	2	0	0	0	0	0	1	0	0	0	0	0	0	0	0	1	0	0	0	0	0	0	1	1	1
776	46	1	49.5	166.5	1	77.1	0	0	1	2	1	0	0	1	0	0	0	0	0	1	1	1	0	3	0	2	2	1	1	0	1	0	0	2	9	5	2	1
777	61	1	91.1	159	4	110.6	1	1	1	4	1	1	0	1	0	0	0	0	0	1	0	0	0	0	0	0	0	0	0	0	0	0	1	0	0	1	1	1
778	44	1	84.5	181.5	3	89.5	0	0	1	2	3	2	0	2	0	0	0	0	0	1	1	0	1	0	0	1	1	1	1	1	1	0	0	0	3	5	1	1
779	47	1	76.7	166.8	4	93	1	0	1	4	3	0	0	1	0	0	0	0	0	1	1	0	1	0	1	3	1	1	1	0	1	0	1	0	4	7	1	1
780	35	1	92.5	174	4	96.5	1	0	1	2	2	0	0	2	0	0	0	0	0	1	1	0	0	0	0	0	0	1	1	0	0	0	0	0	1	2	1	1
781	41	1	73	167.5	3	89	0	0	2	4	3	0	0	1	0	0	0	0	0	1	0	0	2	0	1	0	1	0	0	0	1	0	1	0	0	6	1	1
782	63	1	66.5	166	3	83.7	0	0	1	4	1	1	0	1	0	0	0	0	0	1	1	0	1	0	1	1	1	1	1	0	1	0	1	0	2	7	1	1
783	49	1	71	163	3	92	1	0	1	2	1	1	0	2	0	0	0	0	0	1	0	0	0	3	0	0	1	0	0	0	0	3	1	0	6	2	1	1
784	29	1	55	167.5	2	69.6	0	0	1	2	1	0	0	2	0	0	0	0	0	1	0	0	0	0	0	0	0	0	1	0	0	0	0	0	0	1	1	1
785	31	1	72	162	3	94.5	1	0	1	3	1	0	0	1	0	0	0	0	0	1	1	1	0	0	0	0	0	2	0	0	0	0	0	0	3	1	1	1
786	30	1	105.3	165	4	108.5	1	0	1	2	1	2	0	1	0	0	0	0	0	1	1	0	1	0	0	1	0	1	1	0	1	0	1	1	3	5	1	1
787	24	1	70.6	173.3	3	79	0	0	2	4	1	0	2	1	0	0	0	0	0	1	1	0	1	0	1	0	0	1	1	1	1	0	0	0	2	5	1	1
788	58	1	75	170	3	90.8	1	0	1	2	1	1	1	1	0	0	0	0	0	1	1	0	1	0	0	0	0	0	0	0	0	0	1	0	0	3	1	1
789	52	1	63.2	157	3	86	0	0	1	3	3	0	0	2	0	0	0	0	0	1	0	0	0	0	1	0	0	1	1	0	0	0	1	0	1	3	1	1
790	23	1	77.6	171	3	84.3	0	0	1	3	1	0	0	1	0	0	0	0	0	1	1	2	0	0	1	0	0	1	0	0	1	0	0	0	3	3	1	1
791	33	1	88	164.3	4	96.8	1	0	1	3	2	0	0	3	0	0	0	0	0	1	1	0	1	0	0	1	1	1	1	1	1	0	1	0	3	6	1	1
792	54	1	107.3	171.5	4	115	1	1	1	2	1	2	0	9	0	0	0	0	0	1	0	0	0	0	0	0	0	0	0	0	0	1	0	3	4	0	1	1
793	20	1	51.8	159.3	2	66.5	0	0	1	3	1	0	0	1	0	0	0	0	0	1	1	0	2	0	0	1	1	1	1	1	1	0	1	1	4	7	1	1
794	27	1	74.8	164.3	4	89.3	0	0	1	3	1	0	0	9	0	0	0	0	0	1	1	0	2	0	0	2	2	1	0	1	1	0	1	1	5	7	1	1
795	49	1	72.6	172	3	95.5	1	0	3	4	3	0	0	2	0	0	0	0	0	1	1	0	2	0	1	0	0	0	1	0	1	0	1	0	0	7	1	1
796	50	1	75	167	3	98.3	1	1	1	3	2	0	0	2	0	0	0	0	0	1	0	0	0	0	0	0	0	0	0	0	1	0	0	0	0	1	1	1
797	38	1	92.5	175	4	96.5	1	0	1	2	2	0	0	2	0	0	0	0	0	1	0	0	0	0	0	0	0	0	0	0	0	0	1	0	0	1	1	1
798	41	1	67.9	164	3	88.5	0	0	1	2	2	0	0	1	0	0	0	0	0	1	0	0	1	0	0	0	0	0	0	0	0	0	0	0	0	1	1	1
799	45	1	74.9	166.8	3	91.1	1	0	1	2	1	0	0	1	0	0	0	0	0	1	1	2	2	0	0	1	0	1	1	0	1	0	1	0	4	6	1	1
800	32	1	77.9	175	3	85.8	0	0	1	3	2	2	1	1	0	0	0	0	0	1	0	0	1	0	0	1	0	1	0	0	1	0	0	1	3	2	1	1
801	33	1	65	168	3	81	0	0	1	3	1	1	0	9	0	0	0	0	0	1	0	0	1	0	0	0	2	1	1	0	1	0	1	0	1	6	1	1
802	33	1	68	160.8	3	73.8	0	0	1	4	2	0	0	2	0	0	0	0	0	1	1	0	1	0	0	0	1	0	1	0	1	0	1	0	0	6	1	1
803	33	1	70.2	164.8	3	81.5	0	0	1	4	2	0	0	2	0	0	0	0	0	1	0	1	1	0	0	0	1	1	0	0	1	0	0	1	3	3	1	1
804	51	1	81.9	168.5	4	96	1	0	1	2	1	0	0	1	0	0	0	0	0	1	0	0	0	0	0	0	3	0	0	1	0	0	0	2	3	3	1	1
805	48	1	102.9	163	4	114.5	1	1	1	1	1	1	0	3	0	0	0	0	0	1	0	2	1	0	0	1	1	0	0	0	0	0	1	1	4	3	1	1
806	57	1	79.9	167.5	4	102	1	1	1	3	3	0	0	1	0	0	0	0	0	1	0	0	0	0	0	0	0	1	0	0	0	0	1	0	1	1	1	1
807	39	1	60.4	160	3	74.5	0	0	1	2	1	0	0	1	0	0	0	0	0	1	1	2	1	2	0	1	0	1	0	0	0	0	1	0	6	3	1	1
808	19	2	49.7	155	2	71	0	0	1	3	1	0	0	9	0	0	0	1	1	0	99	99	99	99	99	99	99	99	99	99	99	99	99	99	693	693	99	99
809	49	2	67.6	155	4	87	1	0	1	3	3	0	0	2	0	0	0	1	1	0	99	99	99	99	99	99	99	99	99	99	99	99	99	99	693	693	99	99
810	29	1	57	170	2	77.5	0	0	1	4	2	0	0	3	0	1	0	0	1	0	99	99	99	99	99	99	99	99	99	99	99	99	99	99	693	693	99	99
811	25	2	82	157	4	104	1	0	1	3	1	0	0	9	0	1	0	0	1	0	99	99	99	99	99	99	99	99	99	99	99	99	99	99	693	693	99	99
812	22	2	50	160	2	63.2	0	0	1	3	1	0	0	1	0	1	0	0	1	0	99	99	99	99	99	99	99	99	99	99	99	99	99	99	693	693	99	99
813	30	2	96.3	152.8	4	106	1	0	1	2	1	0	0	1	0	1	0	0	1	0	99	99	99	99	99	99	99	99	99	99	99	99	99	99	693	693	99	99
814	35	1	72.6	165	3	88.5	0	0	1	3	2	0	0	1	0	1	0	0	1	0	99	99	99	99	99	99	99	99	99	99	99	99	99	99	693	693	99	99
815	24	1	78.8	163.5	4	95.2	1	0	1	3	1	0	0	2	0	1	0	0	1	0	99	99	99	99	99	99	99	99	99	99	99	99	99	99	693	693	99	99
816	47	2	63.3	158.5	3	84.5	1	0	1	3	2	0	0	1	0	1	0	0	1	0	99	99	99	99	99	99	99	99	99	99	99	99	99	99	693	693	99	99
817	31	1	69	170	3	82	0	0	1	3	2	0	0	3	0	1	0	0	1	0	99	99	99	99	99	99	99	99	99	99	99	99	99	99	693	693	99	99
818	37	2	42.2	150	2	59.3	0	0	1	2	1	0	0	2	0	0	0	1	1	0	99	99	99	99	99	99	99	99	99	99	99	99	99	99	693	693	99	99
819	41	2	71.7	157	4	91	1	0	1	2	2	0	0	9	0	0	0	1	1	0	99	99	99	99	99	99	99	99	99	99	99	99	99	99	693	693	99	99
820	39	2	59	161	2	74	0	0	1	3	2	0	0	9	0	0	0	1	1	0	99	99	99	99	99	99	99	99	99	99	99	99	99	99	693	693	99	99
821	33	2	79.6	153	4	103	1	0	1	3	2	0	0	2	0	0	0	1	1	0	99	99	99	99	99	99	99	99	99	99	99	99	99	99	693	693	99	99
822	20	2	74.6	164	4	85.5	1	0	1	3	1	0	0	2	0	0	0	1	1	0	99	99	99	99	99	99	99	99	99	99	99	99	99	99	693	693	99	99
823	30	2	79	153	4	88	1	0	1	3	2	0	0	2	0	0	0	1	1	0	99	99	99	99	99	99	99	99	99	99	99	99	99	99	693	693	99	99
824	18	2	49.2	155.5	2	70.5	0	0	1	3	1	0	0	1	0	0	0	1	1	0	99	99	99	99	99	99	99	99	99	99	99	99	99	99	693	693	99	99
825	32	2	66	153	4	97.8	1	0	1	3	1	0	0	1	0	0	0	1	1	0	99	99	99	99	99	99	99	99	99	99	99	99	99	99	693	693	99	99
826	31	2	50.2	153	2	70	0	0	1	4	2	0	0	1	0	0	0	1	1	0	99	99	99	99	99	99	99	99	99	99	99	99	99	99	693	693	99	99
827	26	2	59.4	163	2	75.8	0	0	2	4	2	0	2	2	0	0	0	1	1	0	99	99	99	99	99	99	99	99	99	99	99	99	99	99	693	693	99	99
828	25	2	65.3	160	3	89.9	1	0	1	3	1	0	0	3	0	0	0	1	1	0	99	99	99	99	99	99	99	99	99	99	99	99	99	99	693	693	99	99
829	41	2	72	152	4	98	1	0	1	2	1	0	0	1	0	0	0	1	1	0	99	99	99	99	99	99	99	99	99	99	99	99	99	99	693	693	99	99
830	37	2	53	158	2	67	0	0	1	3	2	0	0	1	0	0	0	1	1	0	99	99	99	99	99	99	99	99	99	99	99	99	99	99	693	693	99	99
831	20	2	47	155	2	68.8	0	0	1	3	1	0	0	1	0	0	0	1	1	0	99	99	99	99	99	99	99	99	99	99	99	99	99	99	693	693	99	99
832	40	2	50.6	150	2	79.9	0	0	1	4	2	0	0	2	0	0	0	1	1	0	99	99	99	99	99	99	99	99	99	99	99	99	99	99	693	693	99	99
833	31	2	45.1	151	2	71	0	0	1	4	2	0	0	3	0	0	0	1	1	0	99	99	99	99	99	99	99	99	99	99	99	99	99	99	693	693	99	99
834	30	2	115	167	4	99	1	1	1	2	1	0	0	1	0	0	0	1	1	0	99	99	99	99	99	99	99	99	99	99	99	99	99	99	693	693	99	99
835	32	2	64.1	160	3	84.2	1	0	1	2	1	0	0	2	0	0	0	1	1	0	99	99	99	99	99	99	99	99	99	99	99	99	99	99	693	693	99	99
836	36	2	84	163	4	99.4	1	0	3	3	2	0	0	2	0	0	0	1	1	0	99	99	99	99	99	99	99	99	99	99	99	99	99	99	693	693	99	99
837	34	2	59.7	157	3	76.5	0	0	1	2	1	0	0	3	0	0	0	1	1	0	99	99	99	99	99	99	99	99	99	99	99	99	99	99	693	693	99	99
838	37	1	66	157.5	3	87	0	0	1	2	1	0	0	2	0	0	0	1	1	0	99	99	99	99	99	99	99	99	99	99	99	99	99	99	693	693	99	99
839	34	1	79.6	176.5	3	88	0	0	1	3	2	1	0	3	0	0	0	1	1	0	99	99	99	99	99	99	99	99	99	99	99	99	99	99	693	693	99	99
840	33	1	82.6	170	4	96.5	1	0	1	2	1	2	0	1	0	0	0	1	1	0	99	99	99	99	99	99	99	99	99	99	99	99	99	99	693	693	99	99
841	32	1	75	169	3	96	1	0	1	4	2	2	0	1	0	0	0	1	1	0	99	99	99	99	99	99	99	99	99	99	99	99	99	99	693	693	99	99
842	34	1	72.2	164.5	3	94	1	0	1	2	1	1	0	2	0	0	0	1	1	0	99	99	99	99	99	99	99	99	99	99	99	99	99	99	693	693	99	99
843	73	1	61.2	155	3	89	0	0	1	1	1	0	0	3	0	0	0	1	1	0	99	99	99	99	99	99	99	99	99	99	99	99	99	99	693	693	99	99
844	58	1	73	168	3	99	1	0	3	2	1	0	2	1	0	0	0	1	1	0	99	99	99	99	99	99	99	99	99	99	99	99	99	99	693	693	99	99
845	29	1	90.6	172.5	4	105.3	1	0	1	4	3	0	0	9	0	0	0	1	1	0	99	99	99	99	99	99	99	99	99	99	99	99	99	99	693	693	99	99
846	28	1	79.4	167	4	89	0	0	1	3	1	0	0	3	0	0	0	1	1	0	99	99	99	99	99	99	99	99	99	99	99	99	99	99	693	693	99	99
847	35	1	95.8	171.3	4	108.5	1	1	1	4	3	1	0	1	0	0	0	1	1	0	99	99	99	99	99	99	99	99	99	99	99	99	99	99	693	693	99	99
848	33	1	95.4	164	4	106.4	1	1	1	2	2	1	0	1	0	0	0	1	1	0	99	99	99	99	99	99	99	99	99	99	99	99	99	99	693	693	99	99
849	36	2	58.5	156	3	82.8	1	0	1	3	2	0	0	1	0	1	0	0	1	1	2	2	2	0	1	1	2	1	1	1	2	2	1	1	8	11	2	2
850	26	1	56.3	173.5	2	65.5	0	0	4	4	2	0	2	2	0	1	0	0	1	1	3	1	2	1	3	1	1	0	1	1	1	2	3	0	6	14	1	2
851	48	2	60.1	156.5	3	82	1	0	1	4	3	0	0	2	0	0	0	1	1	1	3	2	1	3	1	1	2	2	3	2	1	2	1	3	15	12	2	2
852	35	2	62.1	150.5	3	82.4	1	0	1	4	3	0	0	1	0	0	0	1	1	1	1	0	2	0	2	0	1	1	2	0	1	0	3	0	1	12	1	2
853	31	2	45.9	151	2	61.8	0	0	2	4	3	0	2	1	0	0	0	1	1	1	3	1	2	0	2	2	2	2	1	1	2	0	1	0	6	13	1	2
854	31	1	68.1	169	3	82.8	0	0	1	2	1	2	0	3	0	0	0	1	1	1	2	1	2	1	2	1	1	2	2	1	2	2	2	0	8	13	2	2
855	18	2	42.5	144	2	69	0	0	1	3	1	0	0	2	0	1	0	0	1	1	1	0	2	0	2	1	0	2	2	2	1	1	2	0	6	10	1	2
856	30	2	66.3	165	3	76	0	0	2	4	3	0	2	1	0	1	0	0	1	1	1	0	2	1	2	0	1	0	1	0	2	1	1	3	5	10	1	2
857	23	2	45.7	155.4	2	67	0	0	1	3	1	0	0	2	0	0	0	1	1	1	2	1	2	0	1	1	1	2	1	2	1	1	1	2	9	9	2	2
858	24	2	60	159	3	78	0	0	1	3	1	0	0	1	0	0	0	1	1	1	1	1	2	0	2	1	1	1	1	0	1	1	2	1	5	10	1	2
859	33	2	66.9	162	3	82	1	0	1	4	2	0	0	1	0	0	0	1	1	1	1	0	2	0	1	0	1	1	2	2	1	0	1	0	3	9	1	2
860	50	2	62.2	145.5	4	97.3	1	0	1	3	3	0	0	1	0	0	0	1	1	1	1	3	1	0	0	1	2	2	1	0	3	2	2	1	9	10	2	2
861	19	2	59.2	154	3	81.9	1	0	1	3	1	0	0	3	0	0	0	1	1	1	1	2	2	0	1	0	1	2	2	1	1	0	1	0	5	9	1	2
862	51	2	56.1	156	3	72	0	0	1	4	3	0	0	1	0	0	0	1	1	1	1	0	0	0	0	0	1	1	2	1	3	0	1	1	3	8	1	2
863	25	2	65	168	3	64	0	0	2	4	2	0	2	3	0	0	0	1	1	1	3	2	1	2	2	2	2	0	0	3	2	3	0	2	14	10	2	2
864	33	2	47.7	144	3	73.4	0	0	1	2	1	0	0	1	0	0	0	1	1	1	1	0	1	3	0	1	3	1	1	1	1	2	1	1	9	8	2	2
865	35	2	72.9	158	4	83	1	0	1	2	1	0	0	9	0	0	0	1	1	1	1	2	2	0	1	0	2	1	0	0	3	0	1	2	5	10	1	2
866	34	1	58.1	183	1	77.5	0	0	1	2	1	0	0	1	0	0	0	1	1	1	1	2	1	1	1	1	0	3	1	3	1	2	3	2	14	8	2	2
867	27	1	80.2	174	3	94.4	1	0	1	3	2	0	0	1	0	0	0	1	1	1	1	2	1	0	2	1	2	1	1	1	0	0	1	0	5	8	1	2
868	32	2	85.6	158	4	96	1	1	1	3	1	0	0	3	0	1	0	0	1	1	1	2	1	3	0	0	1	1	1	2	1	2	1	0	10	6	2	1
869	30	2	56.4	158	2	70.8	0	0	1	3	2	0	0	1	0	1	0	0	1	1	1	2	0	0	1	1	0	1	0	1	1	1	1	1	7	4	1	1
870	55	2	60.1	154.8	3	83.5	1	0	1	3	3	0	0	9	0	1	0	0	1	1	1	0	0	0	0	0	0	0	0	0	0	0	0	0	0	1	1	1
871	33	2	58.7	156.3	3	75.9	0	0	3	4	2	0	0	1	0	1	0	0	1	1	1	0	2	0	0	0	0	1	1	0	1	0	1	0	1	6	1	1
872	28	2	65.8	156.5	3	70	0	0	1	3	2	0	0	9	0	1	0	0	1	1	1	0	1	0	0	0	1	1	1	0	0	0	0	0	1	4	1	1
873	27	1	73.3	164	3	93	1	0	1	2	1	1	1	3	0	1	0	0	1	1	1	1	1	0	0	1	2	1	1	1	1	0	1	0	4	7	1	1
874	40	1	73.7	160	4	99	1	0	1	2	1	0	0	2	0	1	0	0	1	1	1	0	0	0	0	0	0	1	1	0	2	0	1	0	1	5	1	1
875	34	1	94.5	178	4	103.2	1	0	1	3	2	2	0	3	0	1	0	0	1	1	1	0	1	0	0	0	1	1	1	0	0	0	1	0	1	5	1	1
876	28	1	74.2	175	3	85	0	0	3	4	2	0	2	2	0	1	0	0	1	1	0	0	1	0	1	1	1	1	1	0	1	0	1	0	2	6	1	1
877	37	2	60	165	2	75	0	0	1	3	2	0	0	9	0	1	0	0	1	1	0	0	0	0	0	0	0	1	0	0	1	0	0	0	1	1	1	1
878	19	2	60	156	3	87	1	0	1	3	1	0	0	1	0	1	0	0	1	1	1	0	1	0	1	1	0	0	1	0	1	0	0	0	1	5	1	1
879	26	2	56	159.5	2	68	0	0	1	3	1	0	0	1	0	1	0	0	1	1	0	0	1	0	0	0	0	0	0	0	0	0	0	0	0	1	1	1
880	21	2	51	156	2	67.4	0	0	1	3	1	0	0	2	0	1	0	0	1	1	0	2	0	0	0	0	0	0	0	0	0	0	1	0	2	1	1	1
881	27	1	79	165.3	4	83	0	0	1	3	2	2	0	2	0	1	0	0	1	1	1	0	1	0	1	1	0	1	0	1	1	0	0	1	4	4	1	1
882	52	1	61.3	154	3	86	0	0	1	4	3	0	0	1	0	1	0	0	1	1	1	2	1	0	0	1	1	1	1	1	1	0	1	1	6	6	1	1
883	34	2	77	160	4	93	1	0	1	3	2	0	0	3	0	0	0	1	1	1	1	0	1	0	0	1	1	1	1	1	1	0	1	0	3	6	1	1
884	37	2	55.8	150	3	80	1	0	1	3	2	0	0	9	0	0	0	1	1	1	1	0	0	0	0	0	0	1	1	0	0	0	1	0	1	3	1	1
885	20	2	56.6	148.5	3	75.5	0	0	1	3	1	0	0	1	0	0	0	1	1	1	1	0	0	0	0	0	0	1	1	0	0	0	1	1	2	3	1	1
886	42	2	87	157	4	94	1	0	1	3	2	0	0	2	0	0	0	1	1	1	1	1	1	0	0	0	1	2	1	1	1	0	1	0	4	6	1	1
887	20	2	55.2	157.5	2	75	0	0	1	3	1	0	0	2	0	0	0	1	1	1	1	0	0	0	0	1	1	1	0	2	1	0	0	0	4	3	1	1
888	38	2	79.8	158.5	4	98	1	0	1	2	1	0	0	9	0	0	0	1	1	1	1	0	0	0	0	0	0	1	0	0	0	0	0	0	1	1	1	1
889	20	2	65	165	3	79.5	0	0	1	3	1	0	0	1	0	0	0	1	1	1	1	0	1	0	0	1	1	1	1	0	0	0	1	0	2	5	1	1
890	59	2	68.1	157	4	82.5	0	0	1	4	3	0	0	2	0	0	0	1	1	1	1	0	1	0	1	0	2	1	0	1	1	0	1	0	2	7	1	1
891	42	2	54.8	155.5	2	80	1	0	1	3	3	0	0	2	0	0	0	1	1	1	1	0	0	0	0	0	0	1	0	0	0	0	0	0	1	1	1	1
892	31	2	76.7	161	4	85	1	0	1	2	1	0	0	2	0	0	0	1	1	1	1	0	0	3	0	0	1	1	1	0	0	0	0	0	4	3	1	1
893	24	2	57.3	155	3	72.3	0	0	1	3	1	0	0	1	0	0	0	1	1	1	1	0	1	1	0	0	0	0	0	0	0	0	0	0	1	2	1	1
894	36	2	51.7	149.3	3	78.2	0	0	1	3	2	0	0	1	0	0	0	1	1	1	1	0	1	0	0	0	1	1	1	0	1	0	1	0	1	6	1	1
895	27	2	47.4	158.5	2	72.5	0	0	1	3	1	0	0	1	0	0	0	1	1	1	1	0	2	0	0	1	2	1	1	1	1	0	0	1	4	7	1	1
896	40	2	68	160	3	81.5	1	0	1	2	2	0	0	2	0	0	0	1	1	1	1	0	1	0	0	0	0	1	1	0	1	0	1	0	1	5	1	1
897	19	2	49.8	153	2	77	0	0	1	3	1	0	0	1	0	0	0	1	1	1	1	0	1	0	0	1	0	0	0	0	0	1	1	0	2	3	1	1
898	30	2	48.9	154.5	2	65	0	0	1	2	1	0	0	1	0	0	0	1	1	1	2	0	1	0	1	1	1	1	1	0	1	0	0	0	2	7	1	1
899	36	2	71.8	166.5	3	87.2	1	0	1	4	2	0	0	2	0	0	0	1	1	1	1	1	1	1	1	1	0	1	1	0	1	0	1	0	4	6	1	1
900	31	2	71.8	160.8	4	88	1	0	1	3	1	0	0	2	0	0	0	1	1	1	1	0	1	0	0	0	0	1	1	0	1	2	1	0	3	5	1	1
901	29	2	58.4	160	2	76.2	0	0	1	4	2	0	0	1	0	0	0	1	1	1	1	0	0	0	0	1	0	1	1	1	0	0	1	0	3	3	1	1
902	35	2	81.3	150.3	4	89.9	1	0	1	4	3	0	0	1	0	0	0	1	1	1	0	0	1	0	0	0	1	1	0	0	0	0	1	0	1	3	1	1
903	38	2	55.4	158	2	81.5	1	0	1	3	2	0	0	1	0	0	0	1	1	1	1	0	0	0	0	0	0	0	0	0	0	0	0	0	0	1	1	1
904	27	2	58.4	158	3	75.5	0	0	1	3	1	0	0	2	0	0	0	1	1	1	1	0	2	0	0	0	0	0	0	0	0	0	0	0	0	3	1	1
905	31	2	51.6	153	2	77	0	0	1	3	2	0	0	1	0	0	0	1	1	1	1	0	0	0	0	1	2	1	0	1	0	0	0	0	3	3	1	1
906	37	2	62	152.5	3	76.5	0	0	1	3	1	0	0	1	0	0	0	1	1	1	1	2	0	0	0	0	2	0	0	0	3	0	0	1	3	6	1	1
907	32	2	92.9	155.3	4	102.5	1	0	1	2	1	0	0	1	0	0	0	1	1	1	0	0	0	0	0	0	0	1	1	1	0	0	1	3	5	2	1	1
908	20	2	48.8	160	2	62	0	0	1	3	1	0	0	1	0	0	0	1	1	1	1	0	1	0	1	0	0	1	1	1	1	0	1	0	2	6	1	1
909	54	2	49.1	156.5	2	68	0	0	1	2	1	0	0	2	0	0	0	1	1	1	1	0	1	0	0	1	1	1	1	0	1	0	2	0	2	7	1	1
910	34	2	72.7	157.5	4	87.4	1	0	1	4	3	0	0	2	0	0	0	1	1	1	0	0	0	0	0	0	0	0	0	0	0	0	0	0	0	0	1	1
911	38	2	52.5	154.8	2	73.8	0	0	1	4	3	0	0	2	0	0	0	1	1	1	2	0	0	0	1	0	1	1	0	2	2	0	1	1	4	7	1	1
912	24	2	47.5	150.5	2	64.4	0	0	1	3	1	0	0	2	0	0	0	1	1	1	1	0	1	0	0	0	0	0	1	0	0	0	0	0	0	3	1	1
913	50	2	76	154	4	91.5	1	1	1	4	2	0	0	1	0	0	0	1	1	1	0	0	0	0	0	1	0	2	0	0	1	0	0	1	4	1	1	1
914	22	2	52.9	158.8	2	65.8	0	0	1	3	1	0	0	2	0	0	0	1	1	1	1	2	1	3	0	1	1	0	1	1	1	1	1	0	8	6	2	1
915	38	2	60.4	158.8	3	82.1	1	0	1	3	2	0	0	2	0	0	0	1	1	1	1	0	0	0	0	1	1	2	0	0	0	0	0	0	3	2	1	1
916	25	2	42.9	156	1	66.5	0	0	3	3	1	0	0	2	0	0	0	1	1	1	1	2	0	0	0	2	1	1	0	0	1	0	0	0	5	3	1	1
917	33	1	71.6	155.3	4	93	1	0	1	4	1	0	0	3	0	0	0	1	1	1	1	2	1	2	1	2	1	1	1	1	1	2	0	2	12	6	2	1
918	39	1	114.4	173	4	118	1	1	1	2	2	0	0	1	0	0	0	1	1	1	1	1	0	0	0	0	0	1	1	0	0	1	0	0	3	2	1	1
919	40	1	77.3	166.5	4	95	1	0	1	2	1	2	0	9	0	0	0	1	1	1	0	0	0	3	0	0	1	1	0	1	1	0	1	0	5	3	1	1
920	35	1	69.6	164	3	85.5	0	0	1	2	1	2	1	2	0	0	0	1	1	1	1	0	1	0	0	1	0	1	1	1	1	0	1	0	3	5	1	1
921	31	1	88.1	167.8	4	107	1	0	1	3	2	1	0	2	0	0	0	1	1	1	1	0	1	0	1	1	0	0	1	1	1	0	0	1	3	5	1	1
922	25	1	71.8	162	3	85.5	0	0	1	3	1	2	0	9	0	0	0	1	1	1	1	0	0	0	0	0	1	0	2	0	1	0	1	1	1	6	1	1
923	26	1	92.3	163.5	4	103.8	1	0	1	4	2	0	0	3	0	0	0	1	1	1	1	1	2	0	1	0	1	2	1	0	0	0	1	0	3	7	1	1
924	28	1	66.5	157.3	3	85.9	0	0	1	2	1	2	0	1	0	0	0	1	1	1	1	2	2	3	0	0	2	1	1	0	1	0	0	1	7	7	1	1
925	28	1	76.1	172	3	93.8	1	0	1	2	1	1	0	3	0	0	0	1	1	1	0	0	0	0	1	1	0	0	0	0	0	0	0	0	1	1	1	1
926	29	1	75.1	162	4	85.9	0	0	1	2	1	0	0	1	0	0	0	1	1	1	1	0	0	0	0	0	0	1	0	0	0	1	1	3	5	2	1	1
927	50	1	89.9	173	4	102.9	1	0	1	2	2	2	0	1	0	0	0	1	1	1	1	0	0	0	1	0	1	2	1	0	1	0	0	0	2	5	1	1
928	35	1	81.7	171.3	4	95.4	1	0	1	2	1	2	0	1	0	0	0	1	1	1	1	0	1	0	0	1	0	1	1	0	1	0	1	2	4	5	1	1
929	25	1	93.6	171.8	4	98.2	1	0	1	3	1	2	0	2	0	0	0	1	1	1	0	0	1	0	0	1	1	1	1	0	1	0	0	0	2	4	1	1
930	47	2	61.5	154	3	85	1	0	3	4	2	0	0	3	1	0	0	1	1	0	99	99	99	99	99	99	99	99	99	99	99	99	99	99	693	693	99	99
931	36	2	56.5	169.5	2	83.5	1	0	3	4	3	0	1	2	1	1	0	0	1	0	99	99	99	99	99	99	99	99	99	99	99	99	99	99	693	693	99	99
932	23	2	45.7	155	2	76	0	0	1	3	1	0	0	1	1	1	0	0	1	0	99	99	99	99	99	99	99	99	99	99	99	99	99	99	693	693	99	99
933	24	2	42	152	1	72.5	0	0	1	2	1	0	0	2	1	1	0	0	1	0	99	99	99	99	99	99	99	99	99	99	99	99	99	99	693	693	99	99
934	30	1	82.8	173.5	4	91.8	1	0	1	3	2	2	0	1	1	1	0	0	1	0	99	99	99	99	99	99	99	99	99	99	99	99	99	99	693	693	99	99
935	28	2	72.6	164	3	81	1	0	1	4	2	0	0	2	1	0	0	1	1	0	99	99	99	99	99	99	99	99	99	99	99	99	99	99	693	693	99	99
936	46	2	66	158	3	77.8	0	0	3	3	2	0	0	2	1	0	0	0	1	0	99	99	99	99	99	99	99	99	99	99	99	99	99	99	693	693	99	99
937	52	1	67.5	157	3	92	1	0	1	2	3	0	0	1	1	0	0	0	1	0	99	99	99	99	99	99	99	99	99	99	99	99	99	99	693	693	99	99
938	27	2	45.8	156.1	2	63	0	0	1	3	1	0	0	3	1	0	0	1	1	0	99	99	99	99	99	99	99	99	99	99	99	99	99	99	693	693	99	99
939	25	2	40.2	148	1	61	0	0	1	3	1	0	0	9	1	0	0	0	1	0	99	99	99	99	99	99	99	99	99	99	99	99	99	99	693	693	99	99
940	38	2	58.1	157	3	64.5	0	0	1	2	1	0	0	2	1	0	0	0	1	0	99	99	99	99	99	99	99	99	99	99	99	99	99	99	693	693	99	99
941	24	2	46.4	156	2	70.8	0	0	1	3	1	0	0	2	1	0	0	1	1	0	99	99	99	99	99	99	99	99	99	99	99	99	99	99	693	693	99	99
942	60	2	86.4	156.5	4	101	1	1	1	2	1	0	0	2	1	0	0	0	1	0	99	99	99	99	99	99	99	99	99	99	99	99	99	99	693	693	99	99
943	27	2	81.1	164	4	88.3	1	0	1	3	1	0	0	2	1	0	0	0	1	0	99	99	99	99	99	99	99	99	99	99	99	99	99	99	693	693	99	99
944	20	2	42	157	1	69.8	0	0	1	3	1	0	0	2	1	0	0	0	1	0	99	99	99	99	99	99	99	99	99	99	99	99	99	99	693	693	99	99
945	19	1	61	161.5	3	78.5	0	0	1	3	1	0	0	2	1	0	0	0	1	0	99	99	99	99	99	99	99	99	99	99	99	99	99	99	693	693	99	99
946	39	1	60.4	165	2	75.4	0	0	1	2	1	2	0	2	1	0	0	1	1	0	99	99	99	99	99	99	99	99	99	99	99	99	99	99	693	693	99	99
947	46	1	86.7	175	4	111	1	0	1	3	1	2	0	1	1	0	0	0	1	0	99	99	99	99	99	99	99	99	99	99	99	99	99	99	693	693	99	99
948	30	1	77.2	169.5	3	87.5	0	0	1	3	1	1	0	2	1	0	0	0	1	0	99	99	99	99	99	99	99	99	99	99	99	99	99	99	693	693	99	99
949	28	1	48.8	168.5	1	66	0	0	1	4	2	0	0	1	1	0	0	0	1	0	99	99	99	99	99	99	99	99	99	99	99	99	99	99	693	693	99	99
950	55	2	63.7	159	3	84.8	1	0	3	4	2	0	0	3	1	0	0	0	1	0	99	99	99	99	99	99	99	99	99	99	99	99	99	99	693	693	99	99
951	41	2	103.3	165	4	111	1	0	1	2	1	0	0	2	1	1	0	0	1	1	1	2	1	0	3	1	2	2	1	1	2	1	1	1	8	11	2	2
952	32	1	70.5	168.2	3	85.5	0	0	1	3	2	0	0	1	1	0	0	0	1	1	2	1	2	0	3	0	1	2	1	0	0	0	2	2	5	11	1	2
953	25	1	100	175	4	102	1	0	1	3	1	1	0	1	1	0	0	0	1	1	1	2	2	3	3	0	1	2	1	2	2	1	1	2	12	11	2	2
954	18	2	41.3	150	1	60	0	0	1	3	1	0	0	3	1	0	0	0	1	1	1	2	2	1	2	0	2	1	2	1	1	1	3	2	8	13	2	2
955	19	2	67.1	159.8	3	73	0	0	1	3	1	0	0	1	1	0	0	0	1	1	1	0	3	0	3	0	1	2	1	0	1	0	2	0	2	12	1	2
956	55	2	59.6	150	3	82.5	1	0	1	2	1	0	0	1	1	0	0	1	1	1	1	0	1	0	2	1	0	1	2	1	3	0	2	0	3	11	1	2
957	21	2	51.6	159.8	2	68	0	0	1	3	2	0	0	1	1	0	0	0	1	1	2	1	3	0	2	1	2	1	2	0	2	2	1	2	7	14	1	2
958	19	2	52.5	149.5	3	75	0	0	1	3	1	0	0	1	1	0	0	0	1	1	2	2	3	1	3	2	2	2	3	2	2	1	2	2	12	17	2	2
959	40	2	58.5	152	3	80.2	1	0	1	2	1	0	0	2	1	1	0	0	1	1	1	0	1	0	1	1	2	1	1	1	2	0	1	0	3	9	1	2
960	32	2	68.8	162.5	3	79	0	0	1	3	2	0	0	2	1	1	0	0	1	1	1	0	1	0	1	1	1	1	1	0	1	0	2	0	2	8	1	2
961	25	2	80.2	158	4	90.2	1	0	3	3	1	0	0	2	1	1	0	0	1	1	1	0	2	1	2	0	0	1	1	1	1	0	1	0	3	8	1	2
962	18	1	45.8	159.5	1	66.5	0	0	1	3	1	0	0	1	1	1	0	0	1	1	1	2	2	0	1	1	1	2	1	1	1	0	1	0	6	8	1	2
963	26	2	56.8	157	3	73.5	0	0	1	3	1	0	0	3	1	0	0	0	1	1	2	2	2	1	2	1	1	2	1	1	1	2	1	1	10	10	2	2
964	25	2	53.5	153	2	81.2	1	0	1	3	2	0	0	3	1	0	0	0	1	1	1	2	1	0	1	0	2	2	1	0	2	0	1	0	4	9	1	2
965	22	2	44.7	153	2	63.5	0	0	1	4	1	0	0	2	1	0	0	0	1	1	2	2	2	1	1	1	1	2	1	2	1	1	0	2	11	8	2	2
966	19	2	42	152.8	1	59.5	0	0	2	3	1	0	0	1	1	0	0	0	1	1	1	1	2	0	2	0	2	0	1	0	1	2	1	1	4	10	1	2
967	27	2	36.1	152	1	56.8	0	0	1	4	1	0	0	1	1	0	0	0	1	1	2	0	1	0	1	0	1	1	1	0	2	0	1	0	1	9	1	2
968	48	1	68.5	179	2	83.5	0	0	2	4	2	0	0	2	1	0	0	0	1	1	1	0	2	0	1	1	1	1	1	2	1	1	1	1	6	8	1	2
969	32	2	68.5	152	4	82.8	1	0	1	4	2	0	0	2	1	0	0	0	1	1	2	1	2	1	1	1	1	1	1	2	1	1	1	0	7	9	1	2
970	50	1	73.8	171	3	88.5	0	0	3	4	3	0	0	2	1	0	0	0	1	1	2	0	2	0	1	1	1	2	1	2	1	0	1	0	5	9	1	2
971	53	2	88.9	157	4	99	1	0	1	2	1	0	0	9	1	1	0	0	1	1	1	2	0	0	0	0	2	1	1	1	1	0	0	1	5	5	1	1
972	45	1	73.8	161	4	93.5	1	0	1	2	2	1	0	2	1	1	0	0	1	1	1	2	1	1	0	1	2	1	1	1	1	2	1	1	9	7	2	1
973	26	2	61.2	161.8	3	73.6	0	0	1	3	2	0	0	2	1	0	0	0	1	1	1	0	0	0	0	0	0	0	0	0	0	0	0	0	0	1	1	1
974	31	1	76.9	169	3	88.5	0	0	1	3	2	0	0	9	1	0	0	0	1	1	1	0	1	0	0	1	0	1	1	0	1	0	1	0	2	5	1	1
975	40	2	60.2	142.5	4	89	1	0	1	3	2	0	0	3	1	0	0	1	1	1	1	1	1	0	1	0	1	1	1	1	1	0	1	0	3	7	1	1
976	27	2	60.3	154.5	3	92	1	0	1	2	1	0	0	1	1	0	0	0	1	1	1	0	0	0	0	0	0	0	0	0	0	0	0	0	0	1	1	1
977	27	2	68	152	4	78.5	0	0	1	4	2	0	0	2	1	0	0	0	1	1	1	0	1	0	0	1	0	0	1	0	0	0	0	0	1	3	1	1
978	20	2	42.4	154.5	1	59.2	0	0	1	3	1	0	0	2	1	0	0	0	1	1	1	0	1	0	1	1	1	1	1	0	0	1	0	0	3	5	1	1
979	20	2	62.2	162	3	85.4	1	0	1	3	1	0	0	9	1	0	0	0	1	1	0	0	0	0	0	2	0	0	1	1	1	0	1	0	3	3	1	1
980	18	2	39.9	148	1	59.5	0	0	1	3	1	0	0	1	1	0	0	0	1	1	1	0	0	0	0	0	1	1	0	0	1	0	0	0	1	3	1	1
981	32	2	86.5	156.5	4	107.2	1	0	3	2	1	0	0	1	1	0	0	0	1	1	1	0	0	3	1	0	0	0	0	0	0	0	0	3	6	2	1	1
982	18	2	49.2	157.3	2	64.9	0	0	1	3	1	0	0	2	1	0	0	0	1	1	1	0	1	3	0	1	1	1	1	0	1	1	1	0	6	6	1	1
983	20	2	47.8	154	2	68.5	0	0	1	3	1	0	0	1	1	0	0	0	1	1	1	0	0	0	0	0	0	1	0	0	0	0	1	0	1	2	1	1
984	31	2	57.1	160.5	2	72.1	0	0	1	4	2	0	0	2	1	0	0	1	1	1	0	0	0	0	0	1	0	2	0	0	0	0	0	0	3	0	1	1
985	57	2	61	145	4	88	1	0	1	1	1	0	0	3	1	0	0	0	1	1	0	0	0	0	0	0	0	0	0	0	3	0	0	0	0	3	1	1
986	41	2	76.5	155.3	4	84	1	0	1	2	1	1	0	1	1	0	0	0	1	1	1	0	1	3	0	1	2	1	1	1	1	2	1	1	9	7	2	1
987	29	2	59.4	163.3	2	71.6	0	0	1	3	2	0	0	1	1	0	0	0	1	1	2	0	2	3	0	1	0	1	1	0	1	0	1	0	5	7	1	1
988	45	2	51.3	149.8	2	61.2	0	0	1	4	2	0	0	1	1	0	0	0	1	1	1	0	1	0	0	1	0	1	1	0	2	0	1	0	2	6	1	1
989	59	2	70.6	146	4	104	1	0	1	2	1	0	0	9	1	0	0	1	1	1	0	2	0	3	0	1	1	1	1	1	0	1	0	1	10	2	2	1
990	25	2	48.8	155	2	67	0	0	1	3	1	0	0	2	1	0	0	0	1	1	0	0	0	3	0	1	1	3	1	1	0	2	0	0	10	2	2	1
991	28	2	73.2	157	4	84	1	0	1	3	2	0	0	3	1	0	0	0	1	1	1	2	0	0	0	1	0	1	0	1	1	1	0	0	6	2	1	1
992	31	1	86.5	172	4	103	1	0	3	2	1	0	2	1	1	0	0	0	1	1	0	3	1	3	0	2	1	1	0	0	2	0	1	0	9	5	2	1
993	47	1	85.5	157	4	96.3	1	0	1	4	3	1	0	1	1	0	0	0	1	1	1	0	1	0	0	1	1	1	1	0	1	0	1	0	2	6	1	1
994	38	1	73.2	163.5	3	86	0	0	1	3	2	1	0	3	1	0	0	0	1	1	0	0	0	0	0	0	1	1	0	0	1	0	0	0	1	2	1	1
995	18	1	56.1	167.3	2	69.2	0	0	1	3	1	0	0	9	1	0	0	0	1	1	1	2	1	0	0	0	0	1	1	1	1	0	0	3	7	4	1	1
996	37	1	60.3	157	3	83.1	0	0	1	2	1	1	0	2	1	0	0	0	1	1	0	0	0	0	0	0	0	0	1	0	0	0	0	0	0	1	1	1
997	60	1	104.7	163.8	4	121.4	1	0	1	2	1	2	0	1	1	0	0	1	1	1	0	0	1	0	0	0	1	1	1	2	1	1	1	0	4	5	1	1
998	19	2	61.7	155.5	3	73	0	0	1	2	1	0	0	2	1	0	0	0	1	1	1	0	1	0	2	1	0	0	1	0	2	0	0	0	1	7	1	1
999	33	2	70.8	148	4	85	1	0	1	4	2	0	0	1	1	0	0	0	1	1	1	2	0	0	1	1	2	1	0	0	0	0	1	3	7	5	1	1
1000	45	2	81.9	155	4	97.3	1	0	1	4	2	0	0	1	1	0	0	0	1	1	1	0	1	0	0	0	0	2	1	1	1	0	0	0	3	4	1	1
1001	28	1	48.7	162	2	65.8	0	0	1	2	1	0	0	1	1	0	0	0	1	1	0	0	1	0	0	0	0	0	0	1	0	0	0	0	1	1	1	1
1002	41	1	110	176	4	111	1	0	1	3	2	2	0	1	1	0	0	0	1	1	1	0	1	1	0	1	1	2	1	0	1	0	0	0	4	5	1	1
